# Supplementary material for: Reliability of structural MRI measurements: The effects of scan session, head tilt, inter-scan interval, acquisition sequence, FreeSurfer version and processing stream
Source: Neuroimage. 2022 Feb 1;246:118751. doi: 10.1016/j.neuroimage.2021.118751 (PMC8784825; doi:10.1016/j.neuroimage.2021.118751)
Supplement: Supplementary file 2 [file mmc2.xlsx]

## Sheet: Contents
Contents
	INTRA-CLASS CORRELATION COEFFICIENT RELIABILITY VALUES			95% CONFIDENCE INTERVALS
1	Subcortical volume (ASEG)		8	Subcortical volume (ASEG)
1.1	FreeSurfer 7.1.0 longitudinal stream		8.1	FreeSurfer 7.1.0 longitudinal stream
1.2	FreeSurfer 7.1.0 cross-sectional stream		8.2	FreeSurfer 7.1.0 cross-sectional stream
1.3	FreeSurfer 6.0.0 longitudinal stream		8.3	FreeSurfer 6.0.0 longitudinal stream
1.4	FreeSurfer 6.0.0 cross-sectional stream		8.4	FreeSurfer 6.0.0 cross-sectional stream
1.5	FreeSurfer 5.3.0 longitudinal stream		8.5	FreeSurfer 5.3.0 longitudinal stream
1.6	FreeSurfer 5.3.0 cross-sectional stream		8.6	FreeSurfer 5.3.0 cross-sectional stream
2	Left hemisphere cortical volume (APARC)		9	Left hemisphere cortical volume (APARC)
2.1	FreeSurfer 7.1.0 longitudinal stream		9.1	FreeSurfer 7.1.0 longitudinal stream
2.2	FreeSurfer 7.1.0 cross-sectional stream		9.2	FreeSurfer 7.1.0 cross-sectional stream
2.3	FreeSurfer 6.0.0 longitudinal stream		9.3	FreeSurfer 6.0.0 longitudinal stream
2.4	FreeSurfer 6.0.0 cross-sectional stream		9.4	FreeSurfer 6.0.0 cross-sectional stream
2.5	FreeSurfer 5.3.0 longitudinal stream		9.5	FreeSurfer 5.3.0 longitudinal stream
2.6	FreeSurfer 5.3.0 cross-sectional stream		9.6	FreeSurfer 5.3.0 cross-sectional stream
3	Right hemisphere cortical volume (APARC)		10	Right hemisphere cortical volume (APARC)
3.1	FreeSurfer 7.1.0 longitudinal stream		10.1	FreeSurfer 7.1.0 longitudinal stream
3.2	FreeSurfer 7.1.0 cross-sectional stream		10.2	FreeSurfer 7.1.0 cross-sectional stream
3.3	FreeSurfer 6.0.0 longitudinal stream		10.3	FreeSurfer 6.0.0 longitudinal stream
3.4	FreeSurfer 6.0.0 cross-sectional stream		10.4	FreeSurfer 6.0.0 cross-sectional stream
3.5	FreeSurfer 5.3.0 longitudinal stream		10.5	FreeSurfer 5.3.0 longitudinal stream
3.6	FreeSurfer 5.3.0 cross-sectional stream		10.6	FreeSurfer 5.3.0 cross-sectional stream
4	Left hemisphere cortical surface area (APARC)		11	Left hemisphere cortical surface area (APARC)
4.1	FreeSurfer 7.1.0 longitudinal stream		11.1	FreeSurfer 7.1.0 longitudinal stream
4.2	FreeSurfer 7.1.0 cross-sectional stream		11.2	FreeSurfer 7.1.0 cross-sectional stream
4.3	FreeSurfer 6.0.0 longitudinal stream		11.3	FreeSurfer 6.0.0 longitudinal stream
4.4	FreeSurfer 6.0.0 cross-sectional stream		11.4	FreeSurfer 6.0.0 cross-sectional stream
4.5	FreeSurfer 5.3.0 longitudinal stream		11.5	FreeSurfer 5.3.0 longitudinal stream
4.6	FreeSurfer 5.3.0 cross-sectional stream		11.6	FreeSurfer 5.3.0 cross-sectional stream
5	Right hemisphere cortical surface area (APARC)		12	Right hemisphere cortical surface area (APARC)
5.1	FreeSurfer 7.1.0 longitudinal stream		12.1	FreeSurfer 7.1.0 longitudinal stream
5.2	FreeSurfer 7.1.0 cross-sectional stream		12.2	FreeSurfer 7.1.0 cross-sectional stream
5.3	FreeSurfer 6.0.0 longitudinal stream		12.3	FreeSurfer 6.0.0 longitudinal stream
5.4	FreeSurfer 6.0.0 cross-sectional stream		12.4	FreeSurfer 6.0.0 cross-sectional stream
5.5	FreeSurfer 5.3.0 longitudinal stream		12.5	FreeSurfer 5.3.0 longitudinal stream
5.6	FreeSurfer 5.3.0 cross-sectional stream		12.6	FreeSurfer 5.3.0 cross-sectional stream
6	Left hemisphere cortical thickness (APARC)		13	Left hemisphere cortical thickness (APARC)
6.1	FreeSurfer 7.1.0 longitudinal stream		13.1	FreeSurfer 7.1.0 longitudinal stream
6.2	FreeSurfer 7.1.0 cross-sectional stream		13.2	FreeSurfer 7.1.0 cross-sectional stream
6.3	FreeSurfer 6.0.0 longitudinal stream		13.3	FreeSurfer 6.0.0 longitudinal stream
6.4	FreeSurfer 6.0.0 cross-sectional stream		13.4	FreeSurfer 6.0.0 cross-sectional stream
6.5	FreeSurfer 5.3.0 longitudinal stream		13.5	FreeSurfer 5.3.0 longitudinal stream
6.6	FreeSurfer 5.3.0 cross-sectional stream		13.6	FreeSurfer 5.3.0 cross-sectional stream
7	Right hemisphere cortical thickness (APARC)		14	Right hemisphere cortical thickness (APARC)
7.1	FreeSurfer 7.1.0 longitudinal stream		14.1	FreeSurfer 7.1.0 longitudinal stream
7.2	FreeSurfer 7.1.0 cross-sectional stream		14.2	FreeSurfer 7.1.0 cross-sectional stream
7.3	FreeSurfer 6.0.0 longitudinal stream		14.3	FreeSurfer 6.0.0 longitudinal stream
7.4	FreeSurfer 6.0.0 cross-sectional stream		14.4	FreeSurfer 6.0.0 cross-sectional stream
7.5	FreeSurfer 5.3.0 longitudinal stream		14.5	FreeSurfer 5.3.0 longitudinal stream
7.6	FreeSurfer 5.3.0 cross-sectional stream		14.6	FreeSurfer 5.3.0 cross-sectional stream

## Sheet: ASEG_7.1.0_LONG
Return to Contents
	Repetition A1 vs A2	Reposition A1 vs A3	Head tilt A3 vs A4	Three weeks A1 vs B1	One year A1 vs C1	Sequence C1 vs C3	Scanner C1 vs D1			A1 vs A2	A1 vs A3	A3 vs A4	A1 vs B1	A1 vs C1	C1 vs C3	C1 vs D1
Left-Lateral-Ventricle	0.999341	0.998824	0.997589	0.994117	0.970883	0.998721	0.992538		Mean	0.984195	0.980376	0.976102	0.976137	0.972116	0.969552	0.974991
Left-Inf-Lat-Vent	0.993956	0.990406	0.979244	0.975859	0.872066	0.983917	0.939161		Median	0.98981	0.986757	0.979244	0.98083	0.981452	0.982873	0.986361
Left-Cerebellum-White-Matter	0.97383	0.957626	0.945009	0.956243	0.967252	0.984166	0.983143		Min	0.93642	0.932775	0.910717	0.923385	0.872066	0.830946	0.889267
Left-Cerebellum-Cortex	0.998398	0.993522	0.994039	0.989565	0.996879	0.99639	0.996386		Max	0.999584	0.999398	0.998983	0.998305	0.997555	0.999135	0.998184
Left-Thalamus	0.989978	0.986112	0.985669	0.978163	0.980065	0.955356	0.987112
Left-Caudate	0.996184	0.992667	0.99336	0.992402	0.988622	0.984754	0.995451
Left-Putamen	0.981934	0.967528	0.978771	0.972375	0.976938	0.942613	0.98441
Left-Pallidum	0.987512	0.973588	0.975905	0.97279	0.984289	0.972275	0.976175
3rd-Ventricle	0.989601	0.971765	0.98365	0.955986	0.928017	0.974041	0.981795
4th-Ventricle	0.997775	0.998031	0.995207	0.991357	0.974547	0.988927	0.978633
Brain-Stem	0.996811	0.998162	0.996573	0.996495	0.997555	0.99645	0.998096
Left-Hippocampus	0.98981	0.99154	0.985482	0.983453	0.990363	0.979168	0.961332
Left-Amygdala	0.93642	0.941841	0.934072	0.967411	0.942032	0.909399	0.914697
CSF	0.968974	0.958624	0.972293	0.965359	0.949373	0.940633	0.950322
Left-Accumbens-area	0.949984	0.932775	0.921904	0.923385	0.950964	0.830946	0.889267
Left-VentralDC	0.968257	0.966246	0.963946	0.958618	0.974828	0.956773	0.950022
Right-Lateral-Ventricle	0.999584	0.999398	0.998983	0.998305	0.949825	0.999135	0.995745
Right-Inf-Lat-Vent	0.970406	0.968111	0.942769	0.949747	0.93698	0.975181	0.95063
Right-Cerebellum-White-Matter	0.96886	0.958618	0.976298	0.960579	0.950793	0.982422	0.986361
Right-Cerebellum-Cortex	0.998124	0.996517	0.993407	0.98895	0.993112	0.995483	0.99402
Right-Thalamus	0.987382	0.984819	0.955701	0.963137	0.98206	0.938444	0.960233
Right-Caudate	0.997083	0.993814	0.986747	0.991878	0.993266	0.982093	0.994209
Right-Putamen	0.985415	0.979571	0.979478	0.971109	0.983792	0.948539	0.983607
Right-Pallidum	0.98026	0.974694	0.972012	0.98083	0.977046	0.94572	0.954773
Right-Hippocampus	0.975606	0.982152	0.973654	0.976808	0.981452	0.962948	0.957735
Right-Amygdala	0.939545	0.946321	0.97875	0.949225	0.940365	0.950504	0.961667
Right-Accumbens-area	0.958919	0.934724	0.953329	0.932357	0.970586	0.882372	0.922911
Right-VentralDC	0.989644	0.982063	0.969328	0.959961	0.932266	0.961178	0.960766
CC_Posterior	0.995027	0.989433	0.989729	0.995779	0.993985	0.996704	0.996312
CC_Mid_Posterior	0.987595	0.986757	0.980143	0.982186	0.978062	0.986433	0.988384
CC_Central	0.959036	0.962708	0.976353	0.955661	0.920212	0.946458	0.930305
CC_Mid_Anterior	0.952023	0.950164	0.910717	0.935853	0.961112	0.938739	0.958893
CC_Anterior	0.984704	0.983225	0.973633	0.968207	0.984623	0.984449	0.991403
BrainSegVolNotVent	0.998828	0.997889	0.992716	0.996526	0.996692	0.997846	0.998
lhCortexVol	0.996873	0.996154	0.975179	0.993132	0.984199	0.984572	0.991652
rhCortexVol	0.994053	0.991022	0.966745	0.985683	0.988477	0.988886	0.995402
CortexVol	0.996837	0.995214	0.97279	0.991496	0.987414	0.988231	0.995145
lhCerebralWhiteMatterVol	0.997581	0.997053	0.995491	0.997911	0.994913	0.996874	0.996561
rhCerebralWhiteMatterVol	0.996716	0.996272	0.991147	0.993948	0.996397	0.995239	0.997957
CerebralWhiteMatterVol	0.998143	0.998113	0.994809	0.997241	0.997372	0.997038	0.998184
SubCortGrayVol	0.996606	0.998146	0.996239	0.994044	0.994187	0.982873	0.990427
TotalGrayVol	0.998072	0.996493	0.982193	0.9936	0.990855	0.990197	0.997354
SupraTentorialVolNotVent	0.998677	0.997464	0.991317	0.996163	0.99627	0.997646	0.997422

## Sheet: ASEG_7.1.0_CROSS
Return to Contents
	Repetition A1 vs A2	Reposition A1 vs A3	Head tilt A3 vs A4	Three weeks A1 vs B1	One year A1 vs C1	Sequence C1 vs C3	Scanner C1 vs D1			A1 vs A2	A1 vs A3	A3 vs A4	A1 vs B1	A1 vs C1	C1 vs C3	C1 vs D1
Left-Lateral-Ventricle	0.998593	0.998067	0.998392	0.996839	0.966507	0.997914	0.994019		Mean	0.950144	0.945028	0.943292	0.941996	0.921376	0.921551	0.942864
Left-Inf-Lat-Vent	0.955441	0.933703	0.939599	0.931094	0.797753	0.902165	0.811989		Median	0.95533	0.962885	0.951072	0.953364	0.947346	0.937845	0.967599
Left-Cerebellum-White-Matter	0.904214	0.904226	0.872416	0.85066	0.91453	0.949984	0.922477		Min	0.774391	0.720662	0.807604	0.820263	0.675597	0.679755	0.768974
Left-Cerebellum-Cortex	0.959927	0.940056	0.946993	0.95326	0.994384	0.994842	0.994722		Max	0.999184	0.998527	0.998392	0.997785	0.995695	0.997914	0.996743
Left-Thalamus	0.942688	0.952835	0.931919	0.919094	0.915165	0.907251	0.96515
Left-Caudate	0.984359	0.98525	0.98092	0.967784	0.951796	0.955869	0.972767
Left-Putamen	0.952323	0.918762	0.965595	0.843295	0.978732	0.851671	0.967599
Left-Pallidum	0.898972	0.93521	0.896182	0.83542	0.922963	0.950359	0.936329
3rd-Ventricle	0.954797	0.961619	0.951072	0.943769	0.859274	0.953963	0.967229
4th-Ventricle	0.993389	0.99031	0.984888	0.996344	0.963964	0.980394	0.971937
Brain-Stem	0.962427	0.988072	0.981728	0.982743	0.995695	0.99296	0.987753
Left-Hippocampus	0.929637	0.950725	0.939015	0.905714	0.923529	0.896432	0.894455
Left-Amygdala	0.774391	0.720662	0.821888	0.827305	0.795972	0.846597	0.807714
CSF	0.951711	0.967571	0.940198	0.944942	0.922564	0.823582	0.928378
Left-Accumbens-area	0.901594	0.849698	0.807604	0.866174	0.92017	0.821136	0.768974
Left-VentralDC	0.873341	0.870051	0.9013	0.911241	0.889291	0.908004	0.846432
Right-Lateral-Ventricle	0.999184	0.998527	0.997318	0.997785	0.947346	0.99711	0.993071
Right-Inf-Lat-Vent	0.928009	0.901987	0.934221	0.889059	0.675597	0.886326	0.844333
Right-Cerebellum-White-Matter	0.917269	0.90831	0.919187	0.896058	0.85774	0.94805	0.954279
Right-Cerebellum-Cortex	0.994513	0.994742	0.988357	0.98759	0.98583	0.993958	0.995701
Right-Thalamus	0.95533	0.903475	0.885932	0.9212	0.938446	0.86632	0.944484
Right-Caudate	0.986675	0.96515	0.977439	0.974791	0.979348	0.940522	0.969697
Right-Putamen	0.846983	0.953122	0.951683	0.974122	0.990015	0.840124	0.966204
Right-Pallidum	0.941604	0.892124	0.872304	0.894612	0.898997	0.925957	0.889718
Right-Hippocampus	0.949782	0.962885	0.935362	0.94205	0.918329	0.884851	0.85519
Right-Amygdala	0.827746	0.791692	0.91594	0.820263	0.780791	0.820578	0.861904
Right-Accumbens-area	0.8723	0.821941	0.89925	0.922119	0.827837	0.768603	0.910023
Right-VentralDC	0.952104	0.947364	0.905241	0.929122	0.681584	0.909679	0.880725
CC_Posterior	0.994651	0.989601	0.984098	0.989824	0.990987	0.992856	0.993028
CC_Mid_Posterior	0.939394	0.964177	0.94168	0.958107	0.968332	0.98283	0.975654
CC_Central	0.948752	0.940476	0.898788	0.953364	0.872486	0.896597	0.920383
CC_Mid_Anterior	0.945667	0.931279	0.897334	0.919444	0.849831	0.679755	0.938902
CC_Anterior	0.97192	0.970701	0.956583	0.965221	0.91255	0.984246	0.971758
BrainSegVolNotVent	0.997653	0.994297	0.990582	0.993133	0.987959	0.9936	0.996743
lhCortexVol	0.993524	0.993196	0.972816	0.986551	0.971739	0.922444	0.991836
rhCortexVol	0.994933	0.983529	0.964176	0.981102	0.972882	0.898459	0.993608
CortexVol	0.995998	0.991166	0.971255	0.986976	0.975709	0.911672	0.993702
lhCerebralWhiteMatterVol	0.990403	0.996483	0.996363	0.99371	0.990082	0.978534	0.995488
rhCerebralWhiteMatterVol	0.996282	0.995159	0.990906	0.994235	0.994834	0.981423	0.996727
CerebralWhiteMatterVol	0.995235	0.997137	0.995105	0.995988	0.99384	0.980541	0.996618
SubCortGrayVol	0.98883	0.994878	0.99172	0.982926	0.976418	0.978739	0.983357
TotalGrayVol	0.996502	0.990821	0.977551	0.987393	0.980057	0.937845	0.99616
SupraTentorialVolNotVent	0.997166	0.995154	0.990655	0.993403	0.987326	0.991954	0.995929

## Sheet: ASEG_6.0.0_LONG
Return to Contents
	Repetition A1 vs A2	Reposition A1 vs A3	Head tilt A3 vs A4	Three weeks A1 vs B1	One year A1 vs C1	Sequence C1 vs C3	Scanner C1 vs D1			A1 vs A2	A1 vs A3	A3 vs A4	A1 vs B1	A1 vs C1	C1 vs C3	C1 vs D1
Left-Lateral-Ventricle	0.999368	0.998701	0.999562	0.993588	0.973099	0.998902	0.992674		Mean	0.983147	0.980647	0.978456	0.976055	0.973745	0.972596	0.977441
Left-Inf-Lat-Vent	0.991076	0.990795	0.989453	0.978043	0.849154	0.965416	0.937438		Median	0.991334	0.987858	0.985279	0.980122	0.984264	0.982485	0.988373
Left-Cerebellum-White-Matter	0.943678	0.933933	0.915475	0.906889	0.953294	0.942607	0.982299		Min	0.943678	0.927191	0.915475	0.906889	0.849154	0.848714	0.889862
Left-Cerebellum-Cortex	0.996129	0.993815	0.992595	0.993822	0.99533	0.994708	0.995919		Max	0.999732	0.999461	0.999678	0.99777	0.999102	0.999452	0.997653
Left-Thalamus	0.993802	0.987858	0.991182	0.977012	0.985035	0.984543	0.986621
Left-Caudate	0.994902	0.993568	0.993305	0.991938	0.984264	0.993191	0.992678
Left-Putamen	0.991334	0.989389	0.988971	0.988077	0.992788	0.982731	0.986
Left-Pallidum	0.988987	0.970768	0.976402	0.963508	0.987128	0.985179	0.967608
3rd-Ventricle	0.984923	0.977059	0.972712	0.971107	0.926269	0.97652	0.979908
4th-Ventricle	0.997746	0.998406	0.993912	0.994547	0.978191	0.991127	0.989473
Brain-Stem	0.99793	0.998764	0.997879	0.996905	0.997502	0.998506	0.997653
Left-Hippocampus	0.991861	0.990381	0.986274	0.98658	0.994409	0.977882	0.974879
Left-Amygdala	0.950323	0.975701	0.948857	0.973584	0.946498	0.944538	0.898413
CSF	0.965358	0.975846	0.963037	0.954318	0.934802	0.970422	0.959711
Left-Accumbens-area	0.944985	0.953006	0.937471	0.928409	0.963646	0.923279	0.924861
Left-VentralDC	0.971849	0.961204	0.990291	0.95841	0.987692	0.970835	0.97977
Right-Lateral-Ventricle	0.999732	0.999461	0.999678	0.99777	0.950022	0.999452	0.99492
Right-Inf-Lat-Vent	0.964127	0.96414	0.979776	0.966212	0.890384	0.951142	0.889862
Right-Cerebellum-White-Matter	0.950873	0.947386	0.938167	0.938187	0.946496	0.945602	0.987823
Right-Cerebellum-Cortex	0.998077	0.997073	0.992844	0.993606	0.993185	0.996326	0.994382
Right-Thalamus	0.989955	0.982307	0.981208	0.977034	0.984087	0.965206	0.9888
Right-Caudate	0.996511	0.989462	0.99325	0.981112	0.994765	0.982485	0.991837
Right-Putamen	0.984789	0.976585	0.980103	0.970018	0.983214	0.957412	0.972404
Right-Pallidum	0.980035	0.977055	0.976213	0.978791	0.974878	0.963942	0.97184
Right-Hippocampus	0.979684	0.988654	0.985279	0.980785	0.982394	0.979729	0.965293
Right-Amygdala	0.953873	0.960169	0.976561	0.967367	0.971583	0.928705	0.968727
Right-Accumbens-area	0.951632	0.954924	0.944451	0.93997	0.946921	0.902476	0.959265
Right-VentralDC	0.986411	0.98422	0.966681	0.966987	0.98348	0.961229	0.976034
CC_Posterior	0.992046	0.98671	0.987752	0.99628	0.992395	0.997619	0.997291
CC_Mid_Posterior	0.989127	0.959643	0.970998	0.9776	0.984538	0.993873	0.99338
CC_Central	0.964752	0.981321	0.957828	0.949965	0.967784	0.956403	0.933859
CC_Mid_Anterior	0.951571	0.927191	0.958225	0.934332	0.98858	0.848714	0.970219
CC_Anterior	0.97718	0.947105	0.958186	0.969812	0.965	0.988186	0.991676
BrainSegVolNotVent	0.99778	0.997492	0.994769	0.996038	0.994908	0.996675	0.995885
lhCortexVol	0.995924	0.996494	0.982542	0.992137	0.98291	0.983491	0.988373
rhCortexVol	0.993403	0.986911	0.970453	0.980122	0.987568	0.97379	0.989575
CortexVol	0.995732	0.994824	0.978131	0.989231	0.986629	0.980094	0.990817
lhCerebralWhiteMatterVol	0.995803	0.996455	0.993191	0.997003	0.992468	0.998213	0.995582
rhCerebralWhiteMatterVol	0.993892	0.995324	0.995974	0.993396	0.997519	0.995481	0.995596
CerebralWhiteMatterVol	0.995705	0.996954	0.996141	0.997021	0.995789	0.997806	0.996642
SubCortGrayVol	0.99798	0.997752	0.997472	0.995261	0.999102	0.993011	0.995321
TotalGrayVol	0.996972	0.995847	0.986358	0.992235	0.991272	0.988302	0.99361
SupraTentorialVolNotVent	0.997495	0.997161	0.993995	0.995348	0.994048	0.995866	0.995067

## Sheet: ASEG_6.0.0_CROSS
Return to Contents
	Repetition A1 vs A2	Reposition A1 vs A3	Head tilt A3 vs A4	Three weeks A1 vs B1	One year A1 vs C1	Sequence C1 vs C3	Scanner C1 vs D1			A1 vs A2	A1 vs A3	A3 vs A4	A1 vs B1	A1 vs C1	C1 vs C3	C1 vs D1
Left-Lateral-Ventricle	0.998575	0.997645	0.998524	0.995426	0.956263	0.997914	0.995442		Mean	0.950347	0.948563	0.938973	0.947274	0.923277	0.921551	0.940799
Left-Inf-Lat-Vent	0.967413	0.962038	0.965914	0.951884	0.723237	0.902165	0.763776		Median	0.969707	0.963058	0.962947	0.963185	0.945568	0.937845	0.948694
Left-Cerebellum-White-Matter	0.90461	0.897146	0.841226	0.872563	0.919603	0.949984	0.918648		Min	0.783784	0.830953	0.737167	0.818538	0.723237	0.679755	0.763028
Left-Cerebellum-Cortex	0.99618	0.994059	0.996984	0.994996	0.997262	0.994842	0.98808		Max	0.999112	0.99877	0.999368	0.997736	0.998298	0.997914	0.998502
Left-Thalamus	0.957935	0.93946	0.953082	0.88049	0.828435	0.907251	0.908534
Left-Caudate	0.986393	0.982935	0.982257	0.977465	0.976266	0.955869	0.978723
Left-Putamen	0.908104	0.93174	0.934838	0.960034	0.881148	0.851671	0.939823
Left-Pallidum	0.886268	0.928728	0.87182	0.89251	0.903301	0.950359	0.906773
3rd-Ventricle	0.975378	0.963058	0.935554	0.963532	0.882531	0.953963	0.951379
4th-Ventricle	0.992116	0.995331	0.988993	0.996449	0.976651	0.980394	0.980082
Brain-Stem	0.992513	0.989518	0.987292	0.987905	0.991453	0.99296	0.990086
Left-Hippocampus	0.977247	0.965856	0.959594	0.957447	0.978778	0.896432	0.939323
Left-Amygdala	0.928467	0.866476	0.83814	0.922258	0.889476	0.846597	0.912434
CSF	0.969707	0.976395	0.942523	0.94882	0.926218	0.823582	0.908454
Left-Accumbens-area	0.783784	0.840933	0.848949	0.818538	0.800326	0.821136	0.845419
Left-VentralDC	0.903929	0.843138	0.944216	0.875855	0.922831	0.908004	0.948694
Right-Lateral-Ventricle	0.999112	0.99877	0.999368	0.997736	0.945568	0.99711	0.993016
Right-Inf-Lat-Vent	0.93151	0.910013	0.964403	0.939193	0.742772	0.886326	0.8825
Right-Cerebellum-White-Matter	0.910186	0.830953	0.89177	0.965826	0.824891	0.94805	0.913104
Right-Cerebellum-Cortex	0.99775	0.996311	0.995069	0.995604	0.988958	0.993958	0.990203
Right-Thalamus	0.907736	0.946236	0.962538	0.945549	0.82414	0.86632	0.919212
Right-Caudate	0.96967	0.975672	0.967895	0.965602	0.946833	0.940522	0.94935
Right-Putamen	0.787045	0.896725	0.915174	0.947712	0.876742	0.840124	0.898857
Right-Pallidum	0.896993	0.890591	0.796445	0.823567	0.86779	0.925957	0.888167
Right-Hippocampus	0.964122	0.957023	0.976917	0.947862	0.948261	0.884851	0.903884
Right-Amygdala	0.814685	0.869103	0.886551	0.824908	0.870922	0.820578	0.879469
Right-Accumbens-area	0.855776	0.865992	0.737167	0.914089	0.863041	0.768603	0.763028
Right-VentralDC	0.977757	0.942743	0.8957	0.902693	0.850176	0.909679	0.906107
CC_Posterior	0.987633	0.986394	0.987223	0.975642	0.982173	0.992856	0.988447
CC_Mid_Posterior	0.938548	0.940231	0.95217	0.963185	0.969695	0.98283	0.964513
CC_Central	0.944027	0.960932	0.870378	0.942127	0.924313	0.896597	0.914868
CC_Mid_Anterior	0.932149	0.903788	0.80461	0.881674	0.927376	0.679755	0.944023
CC_Anterior	0.968065	0.927172	0.945754	0.917764	0.876764	0.984246	0.91233
BrainSegVolNotVent	0.997816	0.993733	0.99051	0.992565	0.995122	0.9936	0.998502
lhCortexVol	0.994738	0.989514	0.973367	0.985762	0.978432	0.922444	0.992181
rhCortexVol	0.994521	0.980516	0.962947	0.978258	0.987665	0.898459	0.997275
CortexVol	0.996181	0.988156	0.970043	0.983153	0.983964	0.911672	0.996402
lhCerebralWhiteMatterVol	0.995262	0.997259	0.993795	0.995181	0.995758	0.978534	0.997199
rhCerebralWhiteMatterVol	0.993299	0.990932	0.989267	0.993516	0.997106	0.981423	0.997436
CerebralWhiteMatterVol	0.995099	0.995902	0.992965	0.995874	0.99733	0.980541	0.998153
SubCortGrayVol	0.991746	0.994643	0.994218	0.982827	0.998298	0.978739	0.995101
TotalGrayVol	0.997419	0.991635	0.981661	0.987341	0.988491	0.937845	0.997151
SupraTentorialVolNotVent	0.997478	0.992804	0.988025	0.991419	0.99455	0.991954	0.998211

## Sheet: ASEG_5.3.0_LONG
Return to Contents
	Repetition A1 vs A2	Reposition A1 vs A3	Head tilt A3 vs A4	Three weeks A1 vs B1	One year A1 vs C1	Sequence C1 vs C3	Scanner C1 vs D1			A1 vs A2	A1 vs A3	A3 vs A4	A1 vs B1	A1 vs C1	C1 vs C3	C1 vs D1
Left-Lateral-Ventricle	0.998918	0.997376	0.999428	0.993098	0.974959	0.99865	0.992606		Mean	0.980318	0.97938	0.972085	0.972581	0.971673	0.963214	0.971557
Left-Inf-Lat-Vent	0.996097	0.996144	0.992994	0.972312	0.839037	0.974938	0.916162		Median	0.986531	0.987826	0.981635	0.978232	0.980251	0.975985	0.983839
Left-Cerebellum-White-Matter	0.979847	0.931436	0.917293	0.911988	0.96797	0.939507	0.970516		Min	0.909629	0.89359	0.892175	0.911988	0.839037	0.813008	0.8981
Left-Cerebellum-Cortex	0.997766	0.992521	0.993193	0.983122	0.995239	0.995734	0.987665		Max	0.999401	0.999186	0.999729	0.997886	0.997302	0.998932	0.998634
Left-Thalamus	0.994562	0.987567	0.995536	0.974947	0.99182	0.990316	0.995792
Left-Caudate	0.994881	0.990894	0.992809	0.987958	0.980251	0.978882	0.989745
Left-Putamen	0.966818	0.980837	0.977511	0.980984	0.986994	0.96546	0.96183
Left-Pallidum	0.909629	0.89359	0.892175	0.937289	0.968629	0.924335	0.900107
3rd-Ventricle	0.984408	0.989745	0.981582	0.984385	0.943169	0.986938	0.982906
4th-Ventricle	0.997816	0.995933	0.993666	0.992216	0.978107	0.988353	0.983498
Brain-Stem	0.995036	0.996479	0.993844	0.997421	0.995909	0.994761	0.99461
Left-Hippocampus	0.99137	0.990695	0.983639	0.970444	0.988001	0.962715	0.977302
Left-Amygdala	0.933967	0.943655	0.923828	0.943561	0.916545	0.838682	0.921751
CSF	0.9743	0.982086	0.96392	0.980992	0.948974	0.947486	0.950844
Left-Accumbens-area	0.949526	0.96517	0.918521	0.957747	0.990559	0.813008	0.909243
Left-VentralDC	0.975405	0.969946	0.96877	0.956502	0.979785	0.956948	0.967281
Right-Lateral-Ventricle	0.999401	0.999186	0.999729	0.997886	0.943254	0.998932	0.994891
Right-Inf-Lat-Vent	0.975583	0.97753	0.983491	0.973009	0.954378	0.923144	0.909751
Right-Cerebellum-White-Matter	0.973177	0.962583	0.950325	0.948376	0.935703	0.955415	0.981784
Right-Cerebellum-Cortex	0.998061	0.995812	0.989053	0.98186	0.991072	0.989467	0.991443
Right-Thalamus	0.98552	0.979278	0.981635	0.967188	0.986443	0.977798	0.986764
Right-Caudate	0.995125	0.988675	0.992473	0.982757	0.988362	0.960509	0.987104
Right-Putamen	0.985314	0.984352	0.982322	0.977711	0.980529	0.970508	0.974391
Right-Pallidum	0.958465	0.972852	0.955896	0.931572	0.970454	0.953743	0.940278
Right-Hippocampus	0.982996	0.982969	0.990345	0.971776	0.992315	0.950575	0.960488
Right-Amygdala	0.925069	0.927478	0.977562	0.940757	0.952428	0.880965	0.916565
Right-Accumbens-area	0.935309	0.961129	0.942585	0.927631	0.95186	0.863916	0.8981
Right-VentralDC	0.981475	0.973871	0.975295	0.97736	0.950676	0.975028	0.986154
CC_Posterior	0.994073	0.99187	0.988556	0.989913	0.982079	0.993073	0.994973
CC_Mid_Posterior	0.970282	0.976927	0.959448	0.952249	0.937495	0.991704	0.983839
CC_Central	0.95506	0.953986	0.976105	0.951227	0.965068	0.94851	0.965068
CC_Mid_Anterior	0.975599	0.974158	0.958535	0.96441	0.971339	0.957259	0.969225
CC_Anterior	0.986531	0.959744	0.967884	0.980381	0.97418	0.984101	0.981664
BrainSegVolNotVent	0.996784	0.996713	0.985596	0.992981	0.994278	0.995434	0.997883
lhCortexVol	0.989107	0.991996	0.950474	0.982662	0.980046	0.977814	0.988237
rhCortexVol	0.984945	0.987826	0.935118	0.968058	0.984037	0.972571	0.991273
CortexVol	0.988172	0.99099	0.944919	0.978232	0.984045	0.975985	0.992268
lhCerebralWhiteMatterVol	0.996828	0.996851	0.993542	0.996148	0.994021	0.996897	0.998069
rhCerebralWhiteMatterVol	0.996048	0.997152	0.994004	0.995416	0.996688	0.995044	0.997792
CerebralWhiteMatterVol	0.997442	0.997544	0.994666	0.996544	0.995648	0.996462	0.998634
SubCortGrayVol	0.998277	0.998361	0.995092	0.99401	0.997302	0.997376	0.996144
TotalGrayVol	0.992365	0.993442	0.961503	0.983788	0.988849	0.984544	0.99495
SupraTentorialVolNotVent	0.99632	0.996002	0.984779	0.99211	0.993462	0.9947	0.997342

## Sheet: ASEG_5.3.0_CROSS
Return to Contents
	Repetition A1 vs A2	Reposition A1 vs A3	Head tilt A3 vs A4	Three weeks A1 vs B1	One year A1 vs C1	Sequence C1 vs C3	Scanner C1 vs D1			A1 vs A2	A1 vs A3	A3 vs A4	A1 vs B1	A1 vs C1	C1 vs C3	C1 vs D1
Left-Lateral-Ventricle	0.996288	0.994993	0.998847	0.99436	0.97211	0.991871	0.992818		Mean	0.926252	0.882932	0.86802	0.904562	0.87143	0.874033	0.916406
Left-Inf-Lat-Vent	0.976276	0.971193	0.978314	0.940728	0.504154	0.95962	0.804892		Median	0.960059	0.958608	0.92191	0.940728	0.911287	0.889719	0.962257
Left-Cerebellum-White-Matter	0.934337	0.904011	0.885817	0.873891	0.905166	0.888607	0.919806		Min	0.330511	0.164668	-0.0227801	0.0729272	0.415667	0.527942	0.676818
Left-Cerebellum-Cortex	0.994706	0.988624	0.988799	0.973804	0.980784	0.972922	0.977292		Max	0.999276	0.998515	0.999294	0.9973	0.997048	0.991871	0.997366
Left-Thalamus	0.932741	0.781465	0.76501	0.866419	0.479627	0.870194	0.907086
Left-Caudate	0.960059	0.977562	0.980786	0.969246	0.972868	0.933894	0.981381
Left-Putamen	0.868326	0.864709	0.846719	0.927764	0.930719	0.807513	0.748738
Left-Pallidum	0.330511	0.164668	-0.0227801	0.0729272	0.415667	0.612319	0.676818
3rd-Ventricle	0.965512	0.964887	0.960124	0.957212	0.844861	0.966704	0.975966
4th-Ventricle	0.990793	0.983476	0.969961	0.977372	0.97449	0.889719	0.97237
Brain-Stem	0.961371	0.984244	0.975826	0.974331	0.981727	0.980403	0.983205
Left-Hippocampus	0.937114	0.77849	0.756818	0.882943	0.606099	0.79015	0.899083
Left-Amygdala	0.841033	0.478488	0.563233	0.737974	0.546115	0.730984	0.766186
CSF	0.901025	0.894514	0.92191	0.880397	0.816433	0.771492	0.814927
Left-Accumbens-area	0.808286	0.724976	0.642591	0.828176	0.900416	0.527942	0.720906
Left-VentralDC	0.924531	0.901498	0.90059	0.803808	0.875796	0.878278	0.869136
Right-Lateral-Ventricle	0.999276	0.998515	0.999294	0.9973	0.937291	0.984262	0.992262
Right-Inf-Lat-Vent	0.928444	0.878909	0.832805	0.94834	0.857364	0.866214	0.86392
Right-Cerebellum-White-Matter	0.917387	0.908723	0.875022	0.891581	0.843696	0.83828	0.962257
Right-Cerebellum-Cortex	0.98708	0.988259	0.978319	0.963935	0.978016	0.962485	0.986425
Right-Thalamus	0.866938	0.833735	0.844341	0.785576	0.902493	0.780919	0.950787
Right-Caudate	0.949381	0.937869	0.937757	0.925548	0.922985	0.842293	0.953305
Right-Putamen	0.883009	0.943049	0.902389	0.966868	0.881157	0.886814	0.885698
Right-Pallidum	0.796514	0.774052	0.865192	0.87648	0.800599	0.865567	0.736123
Right-Hippocampus	0.921296	0.518448	0.575871	0.894566	0.872157	0.757222	0.834371
Right-Amygdala	0.756487	0.618371	0.764987	0.843941	0.636078	0.719038	0.808762
Right-Accumbens-area	0.893787	0.819059	0.6502	0.882651	0.706683	0.55504	0.750572
Right-VentralDC	0.932497	0.820432	0.87564	0.897496	0.90073	0.939272	0.916846
CC_Posterior	0.982469	0.989829	0.98839	0.985227	0.9846	0.989771	0.992301
CC_Mid_Posterior	0.961274	0.931619	0.89833	0.902656	0.880235	0.889839	0.9659
CC_Central	0.937522	0.958608	0.834575	0.9188	0.910186	0.854233	0.937916
CC_Mid_Anterior	0.89042	0.914202	0.926616	0.875871	0.98025	0.792985	0.961611
CC_Anterior	0.978071	0.9672	0.931464	0.954178	0.911287	0.964987	0.982993
BrainSegVolNotVent	0.996658	0.98594	0.972255	0.980546	0.99141	0.991308	0.995752
lhCortexVol	0.986642	0.967346	0.932674	0.958469	0.971607	0.908333	0.984905
rhCortexVol	0.985422	0.967431	0.869956	0.93876	0.975431	0.872599	0.982855
CortexVol	0.987427	0.969945	0.905632	0.951598	0.975526	0.891795	0.988943
lhCerebralWhiteMatterVol	0.996594	0.994308	0.992024	0.994797	0.993778	0.980035	0.996839
rhCerebralWhiteMatterVol	0.997683	0.994374	0.986563	0.989629	0.997048	0.978829	0.995444
CerebralWhiteMatterVol	0.998343	0.995106	0.991078	0.993303	0.996103	0.980331	0.997366
SubCortGrayVol	0.987032	0.970662	0.975442	0.974536	0.983528	0.987281	0.98354
TotalGrayVol	0.992301	0.977289	0.937984	0.965084	0.98394	0.942509	0.992632
SupraTentorialVolNotVent	0.995972	0.984978	0.967502	0.977075	0.990282	0.988579	0.994519

## Sheet: LH_VOL_7.1.0_LONG
Return to Contents
	Repetition A1 vs A2	Reposition A1 vs A3	Head tilt A3 vs A4	Three weeks A1 vs B1	One year A1 vs C1	Sequence C1 vs C3	Scanner C1 vs D1			A1 vs A2	A1 vs A3	A3 vs A4	A1 vs B1	A1 vs C1	C1 vs C3	C1 vs D1
lh_bankssts_volume	0.991832	0.997563	0.987121	0.990992	0.994634	0.991277	0.997101		Mean	0.986748	0.986491	0.965244	0.978879	0.97248	0.978943	0.980122
lh_caudalanteriorcingulate_volu	0.994414	0.990928	0.989066	0.99164	0.993308	0.989787	0.99479		Median	0.992506	0.992126	0.977095	0.989982	0.981402	0.983195	0.988863
lh_caudalmiddlefrontal_volume	0.999173	0.997189	0.991712	0.995806	0.978286	0.989724	0.989221		Min	0.908463	0.939527	0.819248	0.764602	0.770648	0.921637	0.879268
lh_cuneus_volume	0.986637	0.995301	0.976912	0.992788	0.99	0.961979	0.988504		Max	0.999173	0.99831	0.991712	0.997525	0.995628	0.995717	0.997979
lh_entorhinal_volume	0.908463	0.956849	0.949946	0.93875	0.954606	0.951448	0.947491
lh_fusiform_volume	0.995991	0.988576	0.980087	0.982395	0.990402	0.985173	0.994493
lh_inferiorparietal_volume	0.994932	0.995011	0.985595	0.994349	0.995628	0.990023	0.986849
lh_inferiortemporal_volume	0.996774	0.989934	0.984201	0.980365	0.995582	0.995717	0.997446
lh_isthmuscingulate_volume	0.989823	0.991895	0.986097	0.989925	0.994545	0.995681	0.989821
lh_lateraloccipital_volume	0.990046	0.995043	0.970861	0.989616	0.987948	0.981364	0.976913
lh_lateralorbitofrontal_volume	0.988696	0.984833	0.976907	0.979887	0.984277	0.971296	0.976501
lh_lingual_volume	0.995551	0.99831	0.97989	0.993064	0.995596	0.975763	0.991901
lh_medialorbitofrontal_volume	0.952131	0.939527	0.819248	0.969787	0.973813	0.967859	0.948094
lh_middletemporal_volume	0.99476	0.983981	0.979013	0.983996	0.987294	0.98592	0.994272
lh_parahippocampal_volume	0.974274	0.98422	0.971015	0.975622	0.925103	0.965816	0.957791
lh_paracentral_volume	0.995583	0.992341	0.976628	0.995521	0.979432	0.972057	0.978804
lh_parsopercularis_volume	0.99552	0.995565	0.987253	0.993899	0.931128	0.992836	0.997723
lh_parsorbitalis_volume	0.987225	0.978919	0.947796	0.970772	0.978062	0.972392	0.974286
lh_parstriangularis_volume	0.995721	0.996487	0.986099	0.992897	0.973402	0.993202	0.997979
lh_pericalcarine_volume	0.987918	0.993187	0.952531	0.990286	0.979298	0.968552	0.979042
lh_postcentral_volume	0.991517	0.985615	0.970852	0.974741	0.971041	0.970552	0.984288
lh_posteriorcingulate_volume	0.995343	0.994366	0.98651	0.993383	0.991876	0.99069	0.990472
lh_precentral_volume	0.993246	0.996283	0.969424	0.990039	0.978648	0.980461	0.991011
lh_precuneus_volume	0.993168	0.99581	0.94573	0.996252	0.987015	0.982172	0.972686
lh_rostralanteriorcingulate_vol	0.991055	0.993129	0.981389	0.988633	0.96501	0.983176	0.992927
lh_rostralmiddlefrontal_volume	0.99014	0.984421	0.957265	0.985102	0.962481	0.986306	0.990548
lh_superiorfrontal_volume	0.997442	0.997065	0.990329	0.994477	0.979511	0.983215	0.978252
lh_superiorparietal_volume	0.99478	0.996726	0.96979	0.99412	0.97991	0.987505	0.980859
lh_superiortemporal_volume	0.994034	0.985024	0.977278	0.980692	0.988084	0.992328	0.997285
lh_supramarginal_volume	0.997507	0.997835	0.990552	0.997525	0.987504	0.994863	0.995652
lh_frontalpole_volume	0.981941	0.945042	0.890685	0.952395	0.946402	0.9429	0.930595
lh_temporalpole_volume	0.930828	0.94138	0.858116	0.764602	0.770648	0.921637	0.879268
lh_transversetemporal_volume	0.991122	0.990413	0.963579	0.985667	0.990945	0.990885	0.987715
lh_insula_volume	0.991845	0.991912	0.988823	0.991891	0.982893	0.979496	0.993556

## Sheet: LH_VOL_7.1.0_CROSS
Return to Contents
	Repetition A1 vs A2	Reposition A1 vs A3	Head tilt A3 vs A4	Three weeks A1 vs B1	One year A1 vs C1	Sequence C1 vs C3	Scanner C1 vs D1			A1 vs A2	A1 vs A3	A3 vs A4	A1 vs B1	A1 vs C1	C1 vs C3	C1 vs D1
lh_bankssts_volume	0.954148	0.970871	0.952632	0.940474	0.96769	0.916072	0.935741		Mean	0.916497	0.898461	0.897382	0.922172	0.897312	0.885825	0.919511
lh_caudalanteriorcingulate_volu	0.836658	0.965371	0.962835	0.91867	0.982948	0.88741	0.940683		Median	0.952891	0.93071	0.95401	0.959951	0.962128	0.913881	0.957839
lh_caudalmiddlefrontal_volume	0.816467	0.971933	0.991326	0.991759	0.949997	0.939088	0.771594		Min	0.574914	0.611606	0.305812	0.415239	0.223835	0.592197	0.594658
lh_cuneus_volume	0.961445	0.953286	0.952496	0.97128	0.993693	0.780765	0.969521		Max	0.986737	0.987055	0.991326	0.991759	0.993693	0.979496	0.987976
lh_entorhinal_volume	0.745171	0.726718	0.583761	0.625201	0.223835	0.689193	0.594658
lh_fusiform_volume	0.946885	0.888761	0.896381	0.900248	0.924747	0.966116	0.935812
lh_inferiorparietal_volume	0.970935	0.976309	0.987786	0.977436	0.970084	0.960608	0.954399
lh_inferiortemporal_volume	0.984119	0.963696	0.924235	0.939622	0.962288	0.979496	0.982264
lh_isthmuscingulate_volume	0.951634	0.969215	0.959848	0.954947	0.961968	0.969163	0.968748
lh_lateraloccipital_volume	0.984361	0.969374	0.932557	0.979196	0.944977	0.883857	0.982235
lh_lateralorbitofrontal_volume	0.928037	0.920363	0.88566	0.853515	0.909352	0.898575	0.885808
lh_lingual_volume	0.970895	0.987055	0.976221	0.972907	0.974988	0.86221	0.968259
lh_medialorbitofrontal_volume	0.574914	0.611606	0.422656	0.800761	0.814949	0.622958	0.855336
lh_middletemporal_volume	0.981788	0.974387	0.97567	0.962272	0.975133	0.963537	0.969734
lh_parahippocampal_volume	0.892076	0.89494	0.89804	0.916363	0.69132	0.799777	0.804153
lh_paracentral_volume	0.968038	0.939421	0.96567	0.978649	0.966916	0.860044	0.961308
lh_parsopercularis_volume	0.96973	0.649401	0.980639	0.980816	0.895229	0.961491	0.978819
lh_parsorbitalis_volume	0.91226	0.913144	0.930679	0.939264	0.834079	0.847231	0.908642
lh_parstriangularis_volume	0.982771	0.769762	0.96332	0.982405	0.962463	0.960913	0.987976
lh_pericalcarine_volume	0.981116	0.983736	0.9245	0.964187	0.97898	0.832224	0.967209
lh_postcentral_volume	0.98165	0.933866	0.955841	0.975733	0.961033	0.815249	0.986734
lh_posteriorcingulate_volume	0.976578	0.975307	0.967564	0.979542	0.938784	0.935962	0.983955
lh_precentral_volume	0.978421	0.881062	0.96777	0.990046	0.976836	0.917109	0.98414
lh_precuneus_volume	0.899458	0.985303	0.951563	0.977684	0.992875	0.875785	0.883724
lh_rostralanteriorcingulate_vol	0.95936	0.927554	0.925257	0.943194	0.955861	0.95935	0.966971
lh_rostralmiddlefrontal_volume	0.950833	0.655788	0.955387	0.950688	0.88839	0.945316	0.978476
lh_superiorfrontal_volume	0.888502	0.900292	0.98612	0.980359	0.980312	0.911691	0.898875
lh_superiorparietal_volume	0.89893	0.882273	0.984766	0.986274	0.985571	0.930641	0.910325
lh_superiortemporal_volume	0.986737	0.969253	0.965732	0.95763	0.975225	0.96135	0.971302
lh_supramarginal_volume	0.933364	0.92355	0.978428	0.987292	0.993622	0.978144	0.961279
lh_frontalpole_volume	0.86787	0.900073	0.718933	0.857915	0.666734	0.876328	0.865142
lh_temporalpole_volume	0.712935	0.759099	0.305812	0.415239	0.388759	0.592197	0.702591
lh_transversetemporal_volume	0.954648	0.967211	0.908568	0.92291	0.98464	0.934916	0.951877
lh_insula_volume	0.858177	0.887709	0.872351	0.879369	0.93432	0.903298	0.895099

## Sheet: LH_VOL_6.0.0_LONG
Return to Contents
	Repetition A1 vs A2	Reposition A1 vs A3	Head tilt A3 vs A4	Three weeks A1 vs B1	One year A1 vs C1	Sequence C1 vs C3	Scanner C1 vs D1			A1 vs A2	A1 vs A3	A3 vs A4	A1 vs B1	A1 vs C1	C1 vs C3	C1 vs D1
lh_bankssts_volume	0.99229	0.995626	0.99355	0.986868	0.985639	0.993235	0.991269		Mean	0.983745	0.982557	0.969877	0.977596	0.971048	0.975669	0.978898
lh_caudalanteriorcingulate_volu	0.997373	0.991924	0.986515	0.993738	0.996595	0.983736	0.988302		Median	0.992509	0.991966	0.977933	0.988549	0.983173	0.983139	0.985706
lh_caudalmiddlefrontal_volume	0.994962	0.996096	0.989522	0.991779	0.981634	0.991499	0.990704		Min	0.874153	0.82432	0.814114	0.821855	0.861874	0.884535	0.87341
lh_cuneus_volume	0.988073	0.990207	0.950056	0.988487	0.987085	0.96546	0.991513		Max	0.997864	0.997542	0.99355	0.996276	0.996854	0.99673	0.997588
lh_entorhinal_volume	0.959041	0.972227	0.947482	0.954517	0.937193	0.93956	0.960744
lh_fusiform_volume	0.9943	0.992009	0.979529	0.989938	0.988894	0.985807	0.983095
lh_inferiorparietal_volume	0.99706	0.996321	0.990792	0.993707	0.993958	0.984889	0.984735
lh_inferiortemporal_volume	0.997864	0.995067	0.991631	0.988611	0.995199	0.996717	0.997165
lh_isthmuscingulate_volume	0.983803	0.981873	0.990678	0.989564	0.990496	0.99673	0.988036
lh_lateraloccipital_volume	0.993885	0.995292	0.975009	0.990463	0.98819	0.970701	0.975761
lh_lateralorbitofrontal_volume	0.981548	0.981665	0.974581	0.982487	0.976716	0.977754	0.976248
lh_lingual_volume	0.992729	0.995766	0.985304	0.991092	0.996854	0.977056	0.99101
lh_medialorbitofrontal_volume	0.874153	0.82432	0.814114	0.896647	0.945188	0.884535	0.919781
lh_middletemporal_volume	0.995193	0.98924	0.991759	0.988207	0.982946	0.988476	0.994046
lh_parahippocampal_volume	0.976952	0.97461	0.969839	0.972651	0.94693	0.963505	0.961226
lh_paracentral_volume	0.995411	0.995349	0.988871	0.991925	0.964329	0.972471	0.979121
lh_parsopercularis_volume	0.99328	0.991873	0.987038	0.991302	0.889712	0.990759	0.997093
lh_parsorbitalis_volume	0.98933	0.988141	0.968165	0.97964	0.976726	0.966532	0.97123
lh_parstriangularis_volume	0.99424	0.995713	0.986646	0.992909	0.975699	0.992644	0.997588
lh_pericalcarine_volume	0.986003	0.99203	0.917921	0.985936	0.98758	0.95765	0.968337
lh_postcentral_volume	0.984864	0.98234	0.976337	0.967687	0.972435	0.9732	0.984674
lh_posteriorcingulate_volume	0.994583	0.992669	0.990569	0.991097	0.992018	0.989853	0.99521
lh_precentral_volume	0.993301	0.994836	0.974621	0.987532	0.985736	0.983949	0.987106
lh_precuneus_volume	0.993342	0.996126	0.961192	0.992426	0.988617	0.977303	0.978048
lh_rostralanteriorcingulate_vol	0.977307	0.982432	0.969851	0.979438	0.92644	0.981821	0.987428
lh_rostralmiddlefrontal_volume	0.986619	0.990073	0.960145	0.980134	0.964369	0.983641	0.986678
lh_superiorfrontal_volume	0.996509	0.99471	0.987855	0.992816	0.98234	0.982637	0.974221
lh_superiorparietal_volume	0.993918	0.994992	0.973027	0.990417	0.989795	0.98693	0.979987
lh_superiortemporal_volume	0.991975	0.989369	0.992225	0.985459	0.983401	0.992064	0.995749
lh_supramarginal_volume	0.99736	0.997542	0.992754	0.996276	0.994593	0.995378	0.994095
lh_frontalpole_volume	0.966016	0.958746	0.957638	0.937823	0.936518	0.949998	0.966403
lh_temporalpole_volume	0.93348	0.91913	0.913819	0.821855	0.861874	0.939501	0.87341
lh_transversetemporal_volume	0.983355	0.993556	0.962553	0.98488	0.991665	0.995843	0.988444
lh_insula_volume	0.977224	0.98508	0.984238	0.989966	0.958263	0.960922	0.984062

[truncated: 75 more sheets: LH_VOL_6.0.0_CROSS, LH_VOL_5.3.0_LONG, LH_VOL_5.3.0_CROSS, RH_VOL_7.1.0_LONG, RH_VOL_7.1.0_CROSS, RH_VOL_6.0.0_LONG, RH_VOL_6.0.0_CROSS, RH_VOL_5.3.0_LONG, RH_VOL_5.3.0_CROSS, LH_AREA_7.1.0_LONG, LH_AREA_7.1.0_CROSS, LH_AREA_6.0.0_LONG, LH_AREA_6.0.0_CROSS, LH_AREA_5.3.0_LONG, LH_AREA_5.3.0_CROSS, RH_AREA_7.1.0_LONG, RH_AREA_7.1.0_CROSS, RH_AREA_6.0.0_LONG, RH_AREA_6.0.0_CROSS, RH_AREA_5.3.0_LONG …]
