# Supplementary material for: Reliability of structural MRI measurements: The effects of scan session, head tilt, inter-scan interval, acquisition sequence, FreeSurfer version and processing stream
Source: Neuroimage. 2022 Feb 1;246:118751. doi: 10.1016/j.neuroimage.2021.118751 (PMC8784825; doi:10.1016/j.neuroimage.2021.118751)
Supplement: Supplementary file 3 [file mmc3.xlsx]

## Sheet: Contents
Contents
	MEAN ABSOLUTE PERCENTAGE DIFFERENCES			95% CONFIDENCE INTERVALS
1	Subcortical volume (ASEG)		8	Subcortical volume (ASEG)
1.1	FreeSurfer 7.1.0 longitudinal stream		8.1	FreeSurfer 7.1.0 longitudinal stream
1.2	FreeSurfer 7.1.0 cross-sectional stream		8.2	FreeSurfer 7.1.0 cross-sectional stream
1.3	FreeSurfer 6.0.0 longitudinal stream		8.3	FreeSurfer 6.0.0 longitudinal stream
1.4	FreeSurfer 6.0.0 cross-sectional stream		8.4	FreeSurfer 6.0.0 cross-sectional stream
1.5	FreeSurfer 5.3.0 longitudinal stream		8.5	FreeSurfer 5.3.0 longitudinal stream
1.6	FreeSurfer 5.3.0 cross-sectional stream		8.6	FreeSurfer 5.3.0 cross-sectional stream
2	Left hemisphere cortical volume (APARC)		9	Left hemisphere cortical volume (APARC)
2.1	FreeSurfer 7.1.0 longitudinal stream		9.1	FreeSurfer 7.1.0 longitudinal stream
2.2	FreeSurfer 7.1.0 cross-sectional stream		9.2	FreeSurfer 7.1.0 cross-sectional stream
2.3	FreeSurfer 6.0.0 longitudinal stream		9.3	FreeSurfer 6.0.0 longitudinal stream
2.4	FreeSurfer 6.0.0 cross-sectional stream		9.4	FreeSurfer 6.0.0 cross-sectional stream
2.5	FreeSurfer 5.3.0 longitudinal stream		9.5	FreeSurfer 5.3.0 longitudinal stream
2.6	FreeSurfer 5.3.0 cross-sectional stream		9.6	FreeSurfer 5.3.0 cross-sectional stream
3	Right hemisphere cortical volume (APARC)		10	Right hemisphere cortical volume (APARC)
3.1	FreeSurfer 7.1.0 longitudinal stream		10.1	FreeSurfer 7.1.0 longitudinal stream
3.2	FreeSurfer 7.1.0 cross-sectional stream		10.2	FreeSurfer 7.1.0 cross-sectional stream
3.3	FreeSurfer 6.0.0 longitudinal stream		10.3	FreeSurfer 6.0.0 longitudinal stream
3.4	FreeSurfer 6.0.0 cross-sectional stream		10.4	FreeSurfer 6.0.0 cross-sectional stream
3.5	FreeSurfer 5.3.0 longitudinal stream		10.5	FreeSurfer 5.3.0 longitudinal stream
3.6	FreeSurfer 5.3.0 cross-sectional stream		10.6	FreeSurfer 5.3.0 cross-sectional stream
4	Left hemisphere cortical surface area (APARC)		11	Left hemisphere cortical surface area (APARC)
4.1	FreeSurfer 7.1.0 longitudinal stream		11.1	FreeSurfer 7.1.0 longitudinal stream
4.2	FreeSurfer 7.1.0 cross-sectional stream		11.2	FreeSurfer 7.1.0 cross-sectional stream
4.3	FreeSurfer 6.0.0 longitudinal stream		11.3	FreeSurfer 6.0.0 longitudinal stream
4.4	FreeSurfer 6.0.0 cross-sectional stream		11.4	FreeSurfer 6.0.0 cross-sectional stream
4.5	FreeSurfer 5.3.0 longitudinal stream		11.5	FreeSurfer 5.3.0 longitudinal stream
4.6	FreeSurfer 5.3.0 cross-sectional stream		11.6	FreeSurfer 5.3.0 cross-sectional stream
5	Right hemisphere cortical surface area (APARC)		12	Right hemisphere cortical surface area (APARC)
5.1	FreeSurfer 7.1.0 longitudinal stream		12.1	FreeSurfer 7.1.0 longitudinal stream
5.2	FreeSurfer 7.1.0 cross-sectional stream		12.2	FreeSurfer 7.1.0 cross-sectional stream
5.3	FreeSurfer 6.0.0 longitudinal stream		12.3	FreeSurfer 6.0.0 longitudinal stream
5.4	FreeSurfer 6.0.0 cross-sectional stream		12.4	FreeSurfer 6.0.0 cross-sectional stream
5.5	FreeSurfer 5.3.0 longitudinal stream		12.5	FreeSurfer 5.3.0 longitudinal stream
5.6	FreeSurfer 5.3.0 cross-sectional stream		12.6	FreeSurfer 5.3.0 cross-sectional stream
6	Left hemisphere cortical thickness (APARC)		13	Left hemisphere cortical thickness (APARC)
6.1	FreeSurfer 7.1.0 longitudinal stream		13.1	FreeSurfer 7.1.0 longitudinal stream
6.2	FreeSurfer 7.1.0 cross-sectional stream		13.2	FreeSurfer 7.1.0 cross-sectional stream
6.3	FreeSurfer 6.0.0 longitudinal stream		13.3	FreeSurfer 6.0.0 longitudinal stream
6.4	FreeSurfer 6.0.0 cross-sectional stream		13.4	FreeSurfer 6.0.0 cross-sectional stream
6.5	FreeSurfer 5.3.0 longitudinal stream		13.5	FreeSurfer 5.3.0 longitudinal stream
6.6	FreeSurfer 5.3.0 cross-sectional stream		13.6	FreeSurfer 5.3.0 cross-sectional stream
7	Right hemisphere cortical thickness (APARC)		14	Right hemisphere cortical thickness (APARC)
7.1	FreeSurfer 7.1.0 longitudinal stream		14.1	FreeSurfer 7.1.0 longitudinal stream
7.2	FreeSurfer 7.1.0 cross-sectional stream		14.2	FreeSurfer 7.1.0 cross-sectional stream
7.3	FreeSurfer 6.0.0 longitudinal stream		14.3	FreeSurfer 6.0.0 longitudinal stream
7.4	FreeSurfer 6.0.0 cross-sectional stream		14.4	FreeSurfer 6.0.0 cross-sectional stream
7.5	FreeSurfer 5.3.0 longitudinal stream		14.5	FreeSurfer 5.3.0 longitudinal stream
7.6	FreeSurfer 5.3.0 cross-sectional stream		14.6	FreeSurfer 5.3.0 cross-sectional stream

## Sheet: ASEG_7.1.0_LONG
Return to Contents
	Repetition A1 vs A2	Reposition A1 vs A3	Head tilt A3 vs A4	Three weeks A1 vs B1	One year A1 vs C1	Sequence C1 vs C3	Scanner C1 vs D1			A1 vs A2	A1 vs A3	A3 vs A4	A1 vs B1	A1 vs C1	C1 vs C3	C1 vs D1
Left-Lateral-Ventricle	1.18339	1.53902	1.12677	3.74112	5.09835	1.48174	2.97256		Mean	1.94762	2.36872	2.51185	2.78118	2.65259	2.85177	2.69239
Left-Inf-Lat-Vent	6.29444	9.18496	9.47185	11.4091	11.3943	7.87944	12.2453		Median	1.39275	1.64162	1.8624	2.01176	1.87083	2.01182	1.77242
Left-Cerebellum-White-Matter	2.14185	2.54257	3.5111	3.04886	2.26522	2.4243	2.6025		Min	0.399286	0.391053	0.632949	0.621179	0.617816	0.689997	0.651856
Left-Cerebellum-Cortex	0.516899	0.946432	0.837081	1.22344	0.762371	0.931419	0.785388		Max	8.9767	13.2941	11.7174	13.7832	11.3943	10.1392	13.0838
Left-Thalamus	1.39275	1.6988	1.31886	1.93613	1.87083	3.58392	1.64592
Left-Caudate	0.876835	1.30683	1.08824	1.24072	1.44008	1.81641	1.04166
Left-Putamen	1.69649	1.9829	1.81557	2.0869	2.44931	3.04313	1.60818
Left-Pallidum	1.52521	2.25522	2.59384	2.35444	2.01199	3.13753	2.02507
3rd-Ventricle	1.98196	3.33541	3.59623	4.43495	3.85377	4.40786	3.3655
4th-Ventricle	2.06879	1.87375	3.18432	3.7807	3.84603	2.01182	3.5097
Brain-Stem	0.568085	0.54685	0.853512	0.740829	0.617816	0.772873	0.706112
Left-Hippocampus	1.05812	1.07643	1.25692	1.27349	0.923849	1.1309	1.56938
Left-Amygdala	3.93991	3.79759	3.672	2.71532	3.76943	3.9156	4.82281
CSF	3.62687	4.7557	5.07556	4.94207	4.71735	4.65647	4.12711
Left-Accumbens-area	4.84699	5.03186	4.23766	6.2703	4.7734	7.4913	6.33927
Left-VentralDC	2.0697	2.08976	2.0071	1.9263	1.76962	2.37525	2.05787
Right-Lateral-Ventricle	1.33851	1.92412	1.19927	3.11814	4.95107	1.71188	2.79036
Right-Inf-Lat-Vent	8.9767	13.2941	11.7174	13.7832	8.58169	10.1392	13.0838
Right-Cerebellum-White-Matter	2.87284	3.09789	3.19296	3.23271	2.63415	2.28452	2.1202
Right-Cerebellum-Cortex	0.527572	0.725777	1.09883	1.07056	1.04978	0.945926	1.21186
Right-Thalamus	1.27779	1.33296	2.23487	2.0707	1.65775	3.75816	2.82695
Right-Caudate	0.773885	1.08763	1.05079	1.3721	1.22057	1.81582	1.10811
Right-Putamen	1.62266	1.92756	1.91333	2.1825	1.90692	2.93473	1.47524
Right-Pallidum	2.08342	2.51365	2.26028	2.01176	2.56393	3.87947	3.23018
Right-Hippocampus	1.61124	1.1855	1.115	1.77414	1.56754	1.79106	1.77242
Right-Amygdala	3.41094	3.55983	2.67468	3.98608	3.99837	4.36131	3.29941
Right-Accumbens-area	3.67904	5.70208	4.72661	5.09898	3.38494	5.97549	4.88189
Right-VentralDC	1.07186	1.46097	1.79647	2.07104	2.74463	2.62585	2.07674
CC_Posterior	1.04401	1.49426	1.71924	0.864744	1.40207	1.00702	1.08467
CC_Mid_Posterior	1.61332	1.74715	1.75095	1.99058	2.16241	2.61752	2.11994
CC_Central	4.70448	4.2657	5.9558	5.16858	6.08172	5.20337	5.72035
CC_Mid_Anterior	3.51823	4.08154	3.43878	5.51876	4.84822	5.84842	5.07206
CC_Anterior	1.58776	1.64162	1.8624	2.33212	0.944581	1.82045	1.68038
BrainSegVolNotVent	0.399286	0.492994	0.841916	0.621179	0.750864	0.689997	0.651856
lhCortexVol	0.653746	0.676132	1.97893	0.995869	1.59023	1.93229	1.24817
rhCortexVol	0.92486	1.12553	1.93392	1.30118	1.43053	1.63059	1.00924
CortexVol	0.63032	0.794045	1.94299	1.03303	1.47411	1.72435	0.944482
lhCerebralWhiteMatterVol	0.709092	0.710825	0.925455	0.62563	1.00948	0.971162	1.0175
rhCerebralWhiteMatterVol	0.795236	0.856396	1.1486	1.15902	0.861323	1.07012	0.821102
CerebralWhiteMatterVol	0.630147	0.615541	0.862417	0.724458	0.761185	0.944734	0.719489
SubCortGrayVol	0.586186	0.391053	0.632949	0.859464	0.950447	1.65481	0.99561
TotalGrayVol	0.471763	0.615059	1.43901	0.831245	1.15716	1.5022	0.658546
SupraTentorialVolNotVent	0.444357	0.57113	0.949277	0.668508	0.811996	0.725567	0.727755

## Sheet: ASEG_7.1.0_CROSS
Return to Contents
	Repetition A1 vs A2	Reposition A1 vs A3	Head tilt A3 vs A4	Three weeks A1 vs B1	One year A1 vs C1	Sequence C1 vs C3	Scanner C1 vs D1			A1 vs A2	A1 vs A3	A3 vs A4	A1 vs B1	A1 vs C1	C1 vs C3	C1 vs D1
Left-Lateral-Ventricle	1.93868	1.58741	1.43982	2.44667	4.76345	1.55369	2.18872		Mean	3.5354	3.81723	3.93058	4.19761	4.33909	5.23812	3.74132
Left-Inf-Lat-Vent	15.0592	19.0526	15.0493	20.1375	17.4353	21.6954	20.5639		Median	2.47698	2.45288	2.81986	2.80792	3.0624	4.37857	2.91871
Left-Cerebellum-White-Matter	4.13812	3.99084	4.34639	4.54758	3.17391	4.70737	4.34156		Min	0.529704	0.735109	0.88659	0.899197	0.849374	0.7802	0.684011
Left-Cerebellum-Cortex	1.47352	1.97015	0.88659	1.784	0.849374	1.32695	0.959057		Max	17.8726	19.8918	16.1714	21.4893	17.6213	21.6954	20.5639
Left-Thalamus	2.90666	3.2781	3.14427	4.29642	3.92175	6.24569	2.91871
Left-Caudate	1.88801	1.81953	1.60257	2.74319	3.00527	4.37857	2.61448
Left-Putamen	2.47698	3.45592	2.87046	4.94974	2.14025	5.98545	2.01784
Left-Pallidum	4.67579	4.20578	5.94599	6.16164	3.84816	4.19992	4.03353
3rd-Ventricle	4.00686	3.8641	4.94148	5.5092	5.51257	5.43205	4.37899
4th-Ventricle	2.83834	3.53358	4.16124	2.36818	4.42824	3.11473	3.02329
Brain-Stem	2.09392	1.43442	2.06731	1.9054	0.899376	2.36219	1.6461
Left-Hippocampus	3.23349	2.42989	1.82251	4.1007	3.0624	2.58897	2.39452
Left-Amygdala	7.71692	8.866	8.6227	7.217	8.04754	6.0489	6.5126
CSF	4.91277	3.78353	7.10094	5.79171	5.5245	9.67401	4.52887
Left-Accumbens-area	6.12585	7.71778	9.88829	7.19513	6.65865	7.98967	7.93106
Left-VentralDC	3.88187	3.86693	3.05914	3.57755	3.96027	4.97699	3.37933
Right-Lateral-Ventricle	1.42751	2.25457	1.63936	3.28199	4.22971	2.82754	3.23817
Right-Inf-Lat-Vent	17.8726	19.8918	16.1714	21.4893	17.6213	15.3017	15.9802
Right-Cerebellum-White-Matter	3.9378	4.55505	2.81986	4.49629	6.05458	4.3042	3.28308
Right-Cerebellum-Cortex	0.879633	0.823312	0.952068	1.36447	1.04613	1.36796	0.91584
Right-Thalamus	2.55121	3.9608	4.43893	3.44847	3.16434	9.70974	3.64608
Right-Caudate	1.4941	2.38937	1.76053	2.17706	1.57726	5.95249	2.31813
Right-Putamen	3.85129	2.45288	1.51444	1.72071	1.25604	4.74253	2.18154
Right-Pallidum	3.93966	4.83112	5.15888	5.59034	6.05068	4.16132	4.85635
Right-Hippocampus	2.37523	2.06119	1.54188	2.67155	2.81335	2.67443	2.94408
Right-Amygdala	6.8696	7.881	5.73449	7.84935	8.02182	6.55806	6.60479
Right-Accumbens-area	7.52654	8.41887	11.6483	7.06385	9.6745	9.7977	5.94197
Right-VentralDC	2.46489	2.53039	2.95176	3.33607	6.86297	4.73133	3.75148
CC_Posterior	1.05245	1.51963	1.72263	1.59635	1.59755	1.35951	1.53889
CC_Mid_Posterior	3.46504	2.6026	2.89977	2.56896	2.58126	2.45488	3.77961
CC_Central	6.92834	6.43276	7.97522	6.15095	7.73406	8.49162	7.22011
CC_Mid_Anterior	5.95152	5.59768	6.163	6.49669	9.25052	10.7118	6.63185
CC_Anterior	1.87579	2.29729	2.949	2.80792	2.53259	2.4695	2.83759
BrainSegVolNotVent	0.529704	0.736174	0.945323	0.899197	1.45654	0.7802	0.761578
lhCortexVol	0.949581	0.853879	1.68214	1.22723	2.20234	4.50608	1.14014
rhCortexVol	0.798365	1.30178	1.99578	1.53025	2.22642	4.75757	0.990607
CortexVol	0.76097	0.922549	1.81437	1.20142	1.98767	4.63215	0.92598
lhCerebralWhiteMatterVol	1.0142	0.848638	1.26302	1.26631	1.55542	3.76815	1.19783
rhCerebralWhiteMatterVol	0.863031	0.977343	1.41636	1.10048	1.29271	4.26901	0.870807
CerebralWhiteMatterVol	0.822959	0.784122	1.31896	0.92317	1.34181	4.01469	0.980453
SubCortGrayVol	1.18706	0.829397	1.11552	1.5589	1.96483	3.77142	1.37198
TotalGrayVol	0.660329	0.794773	1.38929	0.99992	1.72886	3.97228	0.684011
SupraTentorialVolNotVent	0.60573	0.735109	1.08344	0.948245	1.5248	0.870803	0.850872

## Sheet: ASEG_6.0.0_LONG
Return to Contents
	Repetition A1 vs A2	Reposition A1 vs A3	Head tilt A3 vs A4	Three weeks A1 vs B1	One year A1 vs C1	Sequence C1 vs C3	Scanner C1 vs D1			A1 vs A2	A1 vs A3	A3 vs A4	A1 vs B1	A1 vs C1	C1 vs C3	C1 vs D1
Left-Lateral-Ventricle	1.14962	1.63057	0.945701	3.9616	5.37152	1.5347	3.25841		Mean	2.12499	2.37615	2.39742	2.77388	2.79859	2.84541	2.83204
Left-Inf-Lat-Vent	6.64655	8.95923	6.3844	10.4284	13.4873	11.3169	12.2218		Median	1.39754	1.61414	1.96834	2.09287	1.60325	1.98407	1.60483
Left-Cerebellum-White-Matter	2.7979	3.24251	3.90447	4.03783	3.29142	3.796	2.99411		Min	0.524923	0.473248	0.623232	0.742705	0.380035	0.648587	0.734611
Left-Cerebellum-Cortex	0.697668	0.853016	1.04169	1.07586	0.918584	1.03035	0.844206		Max	11.5941	15.5764	9.03125	13.0056	15.938	11.8983	23.7427
Left-Thalamus	1.27715	1.56512	1.45089	2.15926	1.80451	2.10196	1.76714
Left-Caudate	1.04926	1.25161	1.18949	1.36305	1.71921	1.28802	1.12043
Left-Putamen	1.41902	1.4122	1.74284	1.69319	1.37923	1.91165	1.23988
Left-Pallidum	1.75309	2.80533	2.36301	2.87982	1.88211	2.29247	2.68615
3rd-Ventricle	2.74607	3.15203	3.97144	4.18445	4.83318	4.68366	3.99324
4th-Ventricle	1.85454	1.7342	3.0645	3.11961	3.6128	1.98407	2.292
Brain-Stem	0.545055	0.473248	0.623232	0.794077	0.720914	0.648587	0.75514
Left-Hippocampus	1.16934	1.28452	1.56473	1.49396	1.02995	1.42537	1.46205
Left-Amygdala	3.50221	2.43751	3.58154	2.42034	3.94826	3.27821	3.79183
CSF	3.95745	3.37696	4.53261	5.16437	4.60893	3.34887	3.90145
Left-Accumbens-area	4.28222	3.59575	3.91518	5.48308	3.54477	5.30872	5.96064
Left-VentralDC	1.89272	2.11319	1.10788	2.1095	1.60325	2.07709	1.60483
Right-Lateral-Ventricle	1.19349	1.74817	1.2931	3.74819	5.05492	1.37206	2.89276
Right-Inf-Lat-Vent	11.5941	15.5764	9.03125	13.0056	15.938	11.8983	23.7427
Right-Cerebellum-White-Matter	2.98248	3.14385	3.7336	4.12057	3.97689	4.12277	2.50467
Right-Cerebellum-Cortex	0.602622	0.723451	1.04382	0.823691	0.991652	0.846596	1.01598
Right-Thalamus	1.26333	1.55893	1.96834	1.96452	1.56297	2.93278	1.42992
Right-Caudate	0.883011	1.61414	1.30036	2.1299	1.02343	1.95879	1.39647
Right-Putamen	1.46771	1.83949	2.02016	2.21847	1.68616	2.76397	2.07629
Right-Pallidum	2.45823	2.51146	2.53664	1.96405	3.4267	3.4408	2.38349
Right-Hippocampus	1.61995	1.21231	1.37732	1.51773	1.5022	1.31747	1.57419
Right-Amygdala	3.51286	3.21296	2.19566	3.15681	3.05168	5.42283	2.60207
Right-Accumbens-area	4.33681	4.25454	4.29337	5.18741	4.51231	5.76415	4.0152
Right-VentralDC	1.39754	1.49619	2.12602	2.21899	1.4472	2.64556	2.02014
CC_Posterior	1.27479	1.3754	1.49772	0.800147	1.42541	0.950819	0.974198
CC_Mid_Posterior	1.57924	2.6096	2.20682	2.09287	1.66932	1.97538	1.7233
CC_Central	4.438	3.34097	4.82584	5.1497	3.77848	4.4456	5.39519
CC_Mid_Anterior	4.57815	5.67068	4.46813	5.11822	2.84947	7.55794	4.20332
CC_Anterior	1.5808	2.59237	2.56327	1.86793	1.35371	1.90658	1.52986
BrainSegVolNotVent	0.565445	0.572287	0.842359	0.747559	0.993111	0.804042	0.831479
lhCortexVol	0.764225	0.734141	1.8106	1.0496	1.56342	1.89055	1.24359
rhCortexVol	1.03656	1.13012	2.40359	1.5513	1.48769	2.17407	1.32976
CortexVol	0.77931	0.777781	2.06907	1.20326	1.52529	2.03496	1.1769
lhCerebralWhiteMatterVol	0.892868	0.947773	1.15263	0.7923	1.43169	0.728091	1.08072
rhCerebralWhiteMatterVol	1.14673	0.974049	0.984548	1.0625	0.704047	1.11003	1.19204
CerebralWhiteMatterVol	0.93757	0.866788	0.865904	0.742705	0.980208	0.773562	0.932524
SubCortGrayVol	0.524923	0.550805	0.62492	0.861739	0.380035	1.06702	0.734611
TotalGrayVol	0.590205	0.63889	1.52255	0.957252	1.15514	1.55429	0.937272
SupraTentorialVolNotVent	0.633596	0.613979	0.947689	0.85555	1.11247	0.867002	0.945588

## Sheet: ASEG_6.0.0_CROSS
Return to Contents
	Repetition A1 vs A2	Reposition A1 vs A3	Head tilt A3 vs A4	Three weeks A1 vs B1	One year A1 vs C1	Sequence C1 vs C3	Scanner C1 vs D1			A1 vs A2	A1 vs A3	A3 vs A4	A1 vs B1	A1 vs C1	C1 vs C3	C1 vs D1
Left-Lateral-Ventricle	1.58483	1.93121	1.84033	3.16573	5.45958	1.84067	1.97379		Mean	3.54692	3.65991	4.00082	3.84918	4.30607	4.75415	3.77952
Left-Inf-Lat-Vent	14.8012	14.0067	12.9971	16.8428	18.7891	15.0409	18.0033		Median	2.39792	2.89181	2.79596	2.91572	3.39059	3.87186	2.75733
Left-Cerebellum-White-Matter	3.9406	4.06873	4.82277	4.09803	3.39059	3.67031	3.58756		Min	0.514376	0.729018	0.764712	0.823273	0.506812	0.951916	0.646381
Left-Cerebellum-Cortex	0.785394	0.903706	0.810765	0.927033	0.50973	0.951916	0.79781		Max	14.8012	14.6617	12.9971	16.8428	24.302	15.0501	20.8319
Left-Thalamus	2.57987	3.87815	3.48769	4.21044	4.67432	5.31504	4.23798
Left-Caudate	1.69396	1.85655	2.15668	1.96771	2.00794	3.42358	2.54607
Left-Putamen	4.73782	4.17319	3.35131	3.94773	5.8517	5.19643	2.27517
Left-Pallidum	4.6873	4.46483	4.99492	4.92374	5.8215	4.57611	5.261
3rd-Ventricle	3.79823	4.29502	5.17132	4.16437	6.64192	6.28533	3.71656
4th-Ventricle	3.75156	2.89181	4.13317	2.36553	3.54188	2.75842	2.18227
Brain-Stem	1.27841	1.32011	1.71982	1.54313	1.22232	1.27126	2.1099
Left-Hippocampus	1.85341	2.35988	2.56515	2.76112	1.67789	3.08865	2.2089
Left-Amygdala	4.4541	5.74435	6.00259	4.33616	4.31884	5.42943	5.30085
CSF	4.90835	4.28931	6.97859	6.32256	4.09914	9.58803	4.51962
Left-Accumbens-area	9.82997	8.18921	7.47513	8.89829	9.54754	7.45425	8.15595
Left-VentralDC	3.21833	4.06506	2.39614	3.3913	3.10648	3.49521	3.59341
Right-Lateral-Ventricle	1.83411	2.10188	1.45298	3.29797	3.77711	2.37077	3.057
Right-Inf-Lat-Vent	12.7729	14.6617	12.4895	14.6874	24.302	15.0501	20.8319
Right-Cerebellum-White-Matter	3.8317	5.37682	3.8657	2.6285	5.60536	3.69328	3.31539
Right-Cerebellum-Cortex	0.602872	0.748805	0.953719	1.00336	1.15821	1.202	0.921782
Right-Thalamus	3.405	3.14767	2.79596	2.91572	5.67654	6.44539	2.75733
Right-Caudate	2.39792	2.3814	2.63048	2.54797	2.81921	4.06627	2.74456
Right-Putamen	5.5845	4.32772	3.54121	3.14774	4.6987	4.81763	2.14067
Right-Pallidum	5.37688	4.91825	5.21305	5.90944	5.89169	4.03439	3.90464
Right-Hippocampus	2.2407	2.50789	2.01688	2.57164	2.3785	3.00312	3.57741
Right-Amygdala	7.44203	6.29855	5.09642	7.23584	5.97174	8.84798	4.81134
Right-Accumbens-area	8.12991	8.45682	11.3257	6.22489	6.9901	9.40737	8.28176
Right-VentralDC	1.66075	2.71791	3.96181	3.57806	4.52935	3.88756	3.85245
CC_Posterior	1.61655	1.62082	1.66903	2.42238	2.046	1.40167	1.44532
CC_Mid_Posterior	3.00948	2.99962	3.21397	2.37931	2.57023	3.03196	3.45157
CC_Central	7.31585	5.68922	9.94628	6.54009	5.17586	7.66592	6.65399
CC_Mid_Anterior	7.21829	7.35717	12.3313	9.17888	6.65404	12.8247	7.66984
CC_Anterior	2.14858	3.51557	3.20477	4.20145	2.93298	2.18495	2.7774
BrainSegVolNotVent	0.514376	0.773619	1.17323	0.823273	0.960119	1.25407	0.646381
lhCortexVol	0.931026	1.22851	1.97499	1.34878	1.72812	4.42356	1.23432
rhCortexVol	0.773028	1.45573	2.35885	1.43785	1.54572	5.15769	1.24929
CortexVol	0.7463	1.11066	2.13028	1.3322	1.63536	4.79116	1.05887
lhCerebralWhiteMatterVol	0.86829	0.729018	1.18631	0.920723	1.01188	2.78945	0.842802
rhCerebralWhiteMatterVol	1.10246	1.37271	1.61242	0.972165	0.768956	2.73834	1.20115
CerebralWhiteMatterVol	0.921849	0.887108	1.27328	0.835571	0.809291	2.76178	0.873365
SubCortGrayVol	1.01896	0.8435	0.764712	1.52851	0.506812	1.90883	1.20114
TotalGrayVol	0.57574	0.82933	1.57571	1.04941	1.33938	3.87186	0.792951
SupraTentorialVolNotVent	0.57426	0.880453	1.37307	0.929757	1.01713	1.41102	0.754717

## Sheet: ASEG_5.3.0_LONG
Return to Contents
	Repetition A1 vs A2	Reposition A1 vs A3	Head tilt A3 vs A4	Three weeks A1 vs B1	One year A1 vs C1	Sequence C1 vs C3	Scanner C1 vs D1			A1 vs A2	A1 vs A3	A3 vs A4	A1 vs B1	A1 vs C1	C1 vs C3	C1 vs D1
Left-Lateral-Ventricle	1.51447	2.02001	1.22608	4.47865	4.90197	1.64033	3.54596		Mean	2.29451	2.46645	2.7984	3.0937	2.91341	3.36236	3.34104
Left-Inf-Lat-Vent	6.50794	6.9101	9.26908	12.979	13.1491	10.2069	17.3534		Median	1.5212	1.96183	2.23541	2.15569	2.04854	2.28113	1.86398
Left-Cerebellum-White-Matter	1.89572	3.98651	4.27619	4.18551	2.87699	4.35493	3.46516		Min	0.456693	0.493994	0.835902	0.772813	0.570616	0.604648	0.598047
Left-Cerebellum-Cortex	0.563811	1.04391	0.835902	1.49562	0.866499	0.891564	1.54247		Max	11.5437	13.6719	10.4073	15.1529	14.9455	18.4956	28.3415
Left-Thalamus	1.00929	1.45795	0.897808	1.74529	1.3621	1.58455	0.899232
Left-Caudate	1.00197	1.3277	1.329	1.52354	1.61475	2.28113	1.78724
Left-Putamen	2.69514	2.26709	2.32723	1.88789	2.26128	2.82222	2.34659
Left-Pallidum	5.12532	5.95922	6.01547	4.67159	3.46885	7.86685	7.31486
3rd-Ventricle	3.05024	2.97733	3.55436	3.29727	4.7691	3.71807	4.28499
4th-Ventricle	1.71608	2.94328	3.80586	3.95024	4.05557	2.89649	3.06911
Brain-Stem	0.934932	0.846316	0.962945	0.772813	0.892762	0.962714	1.24861
Left-Hippocampus	1.35666	1.37216	1.81634	2.46645	1.45205	1.80324	1.46757
Left-Amygdala	4.08323	3.59882	3.92216	3.71425	3.89926	5.84501	3.78847
CSF	3.18411	2.81155	4.60269	3.03405	4.43378	3.73495	4.28429
Left-Accumbens-area	4.7323	3.87667	5.18206	3.89389	2.1362	7.33372	4.46
Left-VentralDC	1.93579	2.23057	1.94929	2.57067	2.04854	3.05991	2.4227
Right-Lateral-Ventricle	1.18763	1.96183	1.26005	3.78055	5.57951	1.83454	3.43588
Right-Inf-Lat-Vent	11.5437	13.6719	10.4073	15.1529	14.9455	18.4956	28.3415
Right-Cerebellum-White-Matter	2.64572	2.79355	3.40049	4.14226	3.7518	4.12868	2.95048
Right-Cerebellum-Cortex	0.456693	0.839971	1.33157	1.44353	1.30623	1.41826	1.3808
Right-Thalamus	1.67657	1.73046	1.80435	2.52632	1.40436	2.02888	1.86398
Right-Caudate	0.993861	1.72172	1.32343	2.06094	1.08496	3.10002	1.69113
Right-Putamen	1.58943	1.69305	1.83267	1.88045	2.00126	2.34238	1.77353
Right-Pallidum	3.77301	3.03753	4.15902	4.86021	3.00037	5.01997	3.57376
Right-Hippocampus	1.39433	1.35599	1.34863	2.15569	1.09316	2.12194	1.77236
Right-Amygdala	4.12679	4.98582	2.72851	4.5276	4.50283	6.58278	4.53257
Right-Accumbens-area	4.51362	3.17425	4.81423	4.8092	2.53134	6.09627	5.86226
Right-VentralDC	1.5212	2.11833	2.12803	1.87737	3.01543	2.46516	1.56965
CC_Posterior	1.13163	1.50617	1.76887	1.5508	2.08976	1.51173	1.26254
CC_Mid_Posterior	2.07414	2.21849	2.65857	3.07758	2.47831	2.2103	2.86522
CC_Central	5.25423	4.09947	3.72829	5.182	4.37865	4.51923	3.89537
CC_Mid_Anterior	2.60737	2.67806	3.48895	3.20531	3.6777	4.1631	3.10496
CC_Anterior	1.69917	2.49549	2.3773	2.15013	1.60084	2.09019	2.20538
BrainSegVolNotVent	0.692105	0.693284	1.27571	0.942281	1.01641	0.956517	0.598047
lhCortexVol	1.20126	1.08731	2.86989	1.48969	1.80324	1.94627	1.2897
rhCortexVol	1.46427	1.13159	3.15955	2.04524	1.71335	2.31532	1.09937
CortexVol	1.308	1.07054	2.90158	1.69458	1.68283	2.10909	0.913097
lhCerebralWhiteMatterVol	0.785276	0.850455	1.07257	0.913507	1.30698	0.917996	0.769223
rhCerebralWhiteMatterVol	0.831632	0.654001	1.06117	0.89543	0.959807	1.04376	0.846057
CerebralWhiteMatterVol	0.671733	0.707083	1.02511	0.807313	1.11437	0.910046	0.684227
SubCortGrayVol	0.461238	0.493994	0.841859	0.851793	0.570616	0.604648	0.694962
TotalGrayVol	0.970969	0.861578	2.23541	1.30096	1.32782	1.60582	0.765186
SupraTentorialVolNotVent	0.78128	0.796135	1.35546	1.03888	1.1505	1.04055	0.642703

## Sheet: ASEG_5.3.0_CROSS
Return to Contents
	Repetition A1 vs A2	Reposition A1 vs A3	Head tilt A3 vs A4	Three weeks A1 vs B1	One year A1 vs C1	Sequence C1 vs C3	Scanner C1 vs D1			A1 vs A2	A1 vs A3	A3 vs A4	A1 vs B1	A1 vs C1	C1 vs C3	C1 vs D1
Left-Lateral-Ventricle	3.50407	3.85166	2.05374	3.76432	5.08408	4.10537	3.47097		Mean	4.42211	5.09212	5.10769	5.83128	6.08587	6.75555	5.18423
Left-Inf-Lat-Vent	14.0347	16.7072	21.4388	18.473	36.8189	14.4506	27.5812		Median	3.38742	4.06936	4.24353	4.57187	4.59581	5.50687	4.02327
Left-Cerebellum-White-Matter	3.4709	4.25638	4.43389	4.96384	4.63957	6.87742	5.49199		Min	0.565124	0.867921	1.0511	1.24803	0.93126	1.32307	0.824044
Left-Cerebellum-Cortex	0.820658	1.12039	1.32917	1.89267	1.72978	2.57296	1.99173		Max	25.6214	23.0622	23.2583	23.7007	36.8189	29.053	29.6289
Left-Thalamus	3.52578	6.21163	6.7343	4.43078	9.2576	5.54436	5.35191
Left-Caudate	2.0817	2.00515	2.07963	2.59159	1.94193	4.45371	1.83418
Left-Putamen	6.26825	5.48011	5.73759	4.70118	4.68869	7.31006	6.62057
Left-Pallidum	14.5933	16.1097	14.1378	16.2601	12.9031	14.6643	11.6323
3rd-Ventricle	4.85926	5.06204	5.22316	5.72422	7.40452	5.6009	4.2163
4th-Ventricle	3.75956	6.18439	8.45545	6.74147	6.10851	9.49049	4.21668
Brain-Stem	2.25794	1.75662	2.10127	2.33225	2.00606	2.33522	1.95293
Left-Hippocampus	2.96128	4.81019	5.88362	4.27202	7.23849	4.63578	3.20531
Left-Amygdala	6.64345	11.1851	13.0835	8.24886	12.2029	7.89524	6.72398
CSF	7.65828	7.77769	5.43359	7.5739	10.1515	7.23444	8.781
Left-Accumbens-area	9.37688	11.9739	13.0264	7.29542	8.70091	16.1903	10.3684
Left-VentralDC	4.17973	4.43009	3.62436	6.36479	5.44078	5.4124	4.95017
Right-Lateral-Ventricle	1.62196	3.18914	1.6739	3.55584	4.59581	7.96629	4.92413
Right-Inf-Lat-Vent	25.6214	23.0622	23.7007	23.2583	27.0572	29.053	29.6289
Right-Cerebellum-White-Matter	4.23798	4.21817	5.16846	5.49601	6.32608	7.24207	3.75792
Right-Cerebellum-Cortex	1.29135	1.20902	1.64764	2.22804	1.78044	3.08596	1.66031
Right-Thalamus	4.92768	5.86416	5.85902	5.87681	3.8109	7.23685	4.05423
Right-Caudate	3.27719	4.06936	3.9876	4.24353	3.33185	5.55843	3.46299
Right-Putamen	3.71384	2.81674	4.68445	2.75965	4.83778	5.02923	4.02327
Right-Pallidum	7.51207	7.61619	4.99469	5.84618	8.99682	6.66005	8.57801
Right-Hippocampus	3.38742	5.3375	9.05235	3.95677	4.37088	5.50687	3.84976
Right-Amygdala	7.93855	9.74694	9.47075	8.5877	12.5328	12.0139	7.63165
Right-Accumbens-area	6.68449	8.89992	11.04	6.35722	10.1027	16.7135	9.5323
Right-VentralDC	3.36929	4.55994	4.57187	4.17333	4.27639	3.91792	4.30295
CC_Posterior	1.56021	1.6022	1.62647	1.9835	2.14137	1.7803	1.54162
CC_Mid_Posterior	2.75571	3.79241	4.84571	4.51654	4.78834	7.2485	4.88151
CC_Central	6.28212	5.1864	9.67402	7.14681	6.15219	9.22542	4.5278
CC_Mid_Anterior	4.95132	3.87897	5.11398	5.43065	2.48842	9.82051	4.20336
CC_Anterior	2.04372	2.39211	3.94916	2.95328	2.3701	3.1144	2.0542
BrainSegVolNotVent	0.582603	0.991998	2.0349	1.25343	1.18777	1.32307	0.857722
lhCortexVol	1.25795	1.83393	3.2697	2.05748	2.13116	4.48367	1.61495
rhCortexVol	1.24711	1.71787	4.52949	2.25801	2.26408	5.41959	1.73015
CortexVol	1.08774	1.52829	3.88905	2.11751	2.0039	4.95389	1.32375
lhCerebralWhiteMatterVol	0.778975	0.979135	1.24803	1.0511	1.32493	2.57629	0.95934
rhCerebralWhiteMatterVol	0.745591	0.970056	1.74635	1.21355	0.93126	2.83622	1.04603
CerebralWhiteMatterVol	0.565124	0.867921	1.38685	1.0826	1.12415	2.70231	0.824044
SubCortGrayVol	1.2515	1.4779	1.64135	1.61828	1.52222	1.33228	1.49249
TotalGrayVol	0.78474	1.16251	2.88591	1.49747	1.52103	3.35028	1.05369
SupraTentorialVolNotVent	0.677553	1.06778	2.27618	1.48056	1.40441	1.56423	1.01518

## Sheet: LH_VOL_7.1.0_LONG
Return to Contents
	Repetition A1 vs A2	Reposition A1 vs A3	Head tilt A3 vs A4	Three weeks A1 vs B1	One year A1 vs C1	Sequence C1 vs C3	Scanner C1 vs D1			A1 vs A2	A1 vs A3	A3 vs A4	A1 vs B1	A1 vs C1	C1 vs C3	C1 vs D1
lh_bankssts_volume	1.4829	1.12358	2.27257	1.73093	0.940047	1.86115	1.32783		Mean	1.55147	1.57156	2.67312	1.92537	2.26095	2.51062	2.0928
lh_caudalanteriorcingulate_volu	1.59144	2.01875	2.6452	1.89739	1.8666	2.58334	1.66687		Median	1.27818	1.37484	2.41274	1.69338	1.97657	2.28319	1.97242
lh_caudalmiddlefrontal_volume	0.842233	1.36626	2.60766	1.83114	3.03589	2.00674	1.76616		Min	0.793091	0.735205	1.28582	0.898087	0.940047	1.34906	0.827483
lh_cuneus_volume	1.42094	1.24611	2.75332	1.4913	1.84572	3.86794	1.85223		Max	5.55416	3.56625	5.70927	5.72908	5.209	4.57525	4.77565
lh_entorhinal_volume	5.55416	3.56625	4.88486	4.70368	4.43549	4.07647	4.55862
lh_fusiform_volume	0.866028	1.38343	1.65841	1.72334	1.17978	1.48903	0.952114
lh_inferiorparietal_volume	1.12764	1.16726	2.00976	1.25437	1.29769	1.71467	1.95672
lh_inferiortemporal_volume	0.830616	1.33109	1.48768	1.9425	1.47559	1.43148	1.07569
lh_isthmuscingulate_volume	1.51893	1.39159	1.38959	1.35129	1.08317	1.34906	2.04188
lh_lateraloccipital_volume	1.145	0.966796	2.51064	1.53741	1.64088	2.08695	2.03777
lh_lateralorbitofrontal_volume	1.0251	1.31806	2.08602	1.5569	1.64295	2.31943	2.26253
lh_lingual_volume	1.21767	0.735205	2.31484	1.77982	1.04397	2.95792	1.40084
lh_medialorbitofrontal_volume	1.61131	2.26054	3.69987	1.61243	3.27291	3.39674	3.65707
lh_middletemporal_volume	1.01965	1.34266	1.58556	1.49995	1.46223	2.27178	1.23491
lh_parahippocampal_volume	2.18544	1.8037	2.018	2.18085	2.0743	2.56265	2.75068
lh_paracentral_volume	1.16485	1.46872	2.81995	1.07752	2.87492	2.59356	2.56465
lh_parsopercularis_volume	1.27337	1.40539	1.90986	1.65745	2.50421	2.33504	1.16054
lh_parsorbitalis_volume	1.66627	1.8968	3.43234	2.38862	2.08287	2.2761	2.12811
lh_parstriangularis_volume	1.283	1.26777	2.06976	1.75587	2.62963	2.61138	1.24919
lh_pericalcarine_volume	1.9847	1.63143	5.26149	2.01233	2.27052	3.71323	2.6098
lh_postcentral_volume	1.16852	1.70131	2.26971	2.01776	2.368	2.70111	1.81967
lh_posteriorcingulate_volume	1.03013	1.16132	1.28582	1.10678	1.2101	1.90624	1.72952
lh_precentral_volume	1.22983	1.05311	2.30481	1.5544	2.15013	1.98403	1.14332
lh_precuneus_volume	1.2096	0.891319	3.54115	0.898087	1.83734	2.29028	2.54602
lh_rostralanteriorcingulate_vol	2.19797	1.92834	3.29875	2.33808	3.904	3.2701	2.13609
lh_rostralmiddlefrontal_volume	1.42219	1.87634	3.11834	1.83738	3.02325	2.71075	1.98812
lh_superiorfrontal_volume	0.793091	0.871746	1.67673	1.15813	2.31333	2.01312	2.18696
lh_superiorparietal_volume	1.39285	1.113	3.40338	1.66343	2.8713	2.24146	2.5962
lh_superiortemporal_volume	1.04683	1.23064	1.52193	1.55639	1.46426	1.83614	0.827483
lh_supramarginal_volume	1.03839	0.889423	2.53218	1.09769	1.87884	2.02434	1.42562
lh_frontalpole_volume	2.36979	3.38106	5.70927	3.81521	4.81563	4.56611	4.36439
lh_temporalpole_volume	3.83168	3.06332	4.3205	5.72908	5.209	4.57525	4.77565
lh_transversetemporal_volume	1.79557	2.02867	2.83029	2.36026	1.6857	2.13785	2.18224
lh_insula_volume	1.41222	1.55207	1.65588	1.34474	1.48202	1.59958	1.17978

## Sheet: LH_VOL_7.1.0_CROSS
Return to Contents
	Repetition A1 vs A2	Reposition A1 vs A3	Head tilt A3 vs A4	Three weeks A1 vs B1	One year A1 vs C1	Sequence C1 vs C3	Scanner C1 vs D1			A1 vs A2	A1 vs A3	A3 vs A4	A1 vs B1	A1 vs C1	C1 vs C3	C1 vs D1
lh_bankssts_volume	5.1057	3.35241	4.95495	5.52901	3.25269	5.81134	4.35578		Mean	4.06153	4.0155	4.96693	4.16312	4.53158	6.05998	3.99008
lh_caudalanteriorcingulate_volu	6.97989	4.71022	4.58048	5.20155	2.64708	8.51339	3.74921		Median	3.0735	3.32705	4.37744	3.11181	2.96474	5.76081	3.37436
lh_caudalmiddlefrontal_volume	5.0334	2.90829	4.10771	2.50152	4.0938	5.23683	5.63686		Min	1.5139	1.69216	1.54425	1.4939	1.33394	2.53744	1.65794
lh_cuneus_volume	2.9662	3.09745	3.37735	2.44215	1.33394	10.2811	3.25418		Max	12.2439	12.2217	15.0512	15.9816	21.9131	15.3153	13.5656
lh_entorhinal_volume	12.2439	12.2217	13.8937	15.9816	21.9131	9.39286	13.5656
lh_fusiform_volume	2.61166	3.75689	3.5661	4.26481	3.69247	2.53744	2.3447
lh_inferiorparietal_volume	2.36687	2.45214	2.69089	2.58695	3.44636	3.70304	2.65387
lh_inferiortemporal_volume	2.17177	2.62702	3.16555	3.73075	4.45711	3.14029	2.46721
lh_isthmuscingulate_volume	2.60654	2.54804	3.89701	2.97997	2.54828	3.37465	3.32505
lh_lateraloccipital_volume	1.75034	2.20711	3.52759	2.16025	3.54983	5.39889	1.88287
lh_lateralorbitofrontal_volume	3.05961	3.26736	3.70425	4.11056	3.69548	4.35076	4.20571
lh_lingual_volume	2.80231	2.14699	2.57796	3.12701	2.03413	7.3223	2.63591
lh_medialorbitofrontal_volume	7.26721	5.80327	8.43223	5.1424	6.9844	8.49977	5.63618
lh_middletemporal_volume	1.66608	1.69216	1.96956	3.0966	2.42639	3.18266	2.21217
lh_parahippocampal_volume	4.63971	4.50155	5.10724	4.30109	5.56769	5.88979	5.36363
lh_paracentral_volume	2.73712	3.57435	3.85728	2.6267	2.88968	7.00418	3.07998
lh_parsopercularis_volume	2.63104	5.46053	4.50231	2.56191	2.74507	4.84731	3.24674
lh_parsorbitalis_volume	4.79546	5.40156	5.06971	4.395	5.78378	5.5027	4.47619
lh_parstriangularis_volume	2.95356	5.56528	5.30475	2.84851	3.52647	6.33248	2.64515
lh_pericalcarine_volume	3.03435	2.98523	6.36813	4.74515	3.03979	9.49919	3.90762
lh_postcentral_volume	1.73203	2.36662	3.6041	2.05588	2.23591	8.12517	1.84832
lh_posteriorcingulate_volume	2.4294	2.18601	1.54425	2.17185	2.81663	5.77708	2.66767
lh_precentral_volume	2.08417	2.53967	4.31963	1.4939	2.2127	4.57208	1.65794
lh_precuneus_volume	3.08739	1.83539	2.58374	2.38313	1.74993	6.75956	3.65116
lh_rostralanteriorcingulate_vol	4.6482	6.31654	6.45774	5.39676	5.61627	5.09373	4.45179
lh_rostralmiddlefrontal_volume	3.44313	6.2559	5.38015	3.70919	5.94664	5.98886	2.9128
lh_superiorfrontal_volume	3.27205	2.59257	2.62668	2.0614	2.10542	4.54311	3.42366
lh_superiorparietal_volume	3.58387	3.38504	5.44044	2.26827	2.74486	5.85516	3.96318
lh_superiortemporal_volume	1.5139	2.09703	1.9996	2.67343	1.96901	3.47719	2.66437
lh_supramarginal_volume	4.41847	3.30169	5.31753	2.08765	1.61364	4.0528	2.8487
lh_frontalpole_volume	7.17964	6.21212	10.886	7.74736	10.3916	7.07442	6.8054
lh_temporalpole_volume	12.0625	8.96886	15.0512	13.2152	19.75	15.3153	10.5626
lh_transversetemporal_volume	4.30507	3.8186	4.43525	5.44943	2.51096	5.74455	3.78232
lh_insula_volume	4.90936	4.37126	4.57463	4.49909	2.78276	3.83919	3.77824

## Sheet: LH_VOL_6.0.0_LONG
Return to Contents
	Repetition A1 vs A2	Reposition A1 vs A3	Head tilt A3 vs A4	Three weeks A1 vs B1	One year A1 vs C1	Sequence C1 vs C3	Scanner C1 vs D1			A1 vs A2	A1 vs A3	A3 vs A4	A1 vs B1	A1 vs C1	C1 vs C3	C1 vs D1
lh_bankssts_volume	1.75311	1.2754	1.4967	1.62651	1.56012	1.48496	1.6709		Mean	1.77847	1.82466	2.72436	2.13372	2.40926	2.53334	2.22614
lh_caudalanteriorcingulate_volu	1.35788	2.19176	3.2154	2.12111	1.60067	2.52541	2.27465		Median	1.43584	1.50178	2.35087	1.7106	1.95328	2.29731	1.8978
lh_caudalmiddlefrontal_volume	1.48398	1.53187	2.81881	1.9035	2.60067	1.77654	1.8876		Min	0.786529	1.00751	1.07965	1.15355	0.905281	1.13123	1.13552
lh_cuneus_volume	1.30114	1.26527	2.72179	1.45418	1.39733	3.94392	1.57485		Max	4.76227	5.17357	5.83996	6.67807	6.50928	5.28211	6.1876
lh_entorhinal_volume	4.31444	3.71537	5.05736	5.07089	5.08477	5.28211	4.59491
lh_fusiform_volume	1.14262	1.0549	1.91323	1.15355	1.5146	1.51314	1.37028
lh_inferiorparietal_volume	1.08601	1.0597	1.92153	1.30819	1.76612	2.01645	1.71651
lh_inferiortemporal_volume	0.786529	1.24225	1.50916	1.50971	1.51194	1.33563	1.27378
lh_isthmuscingulate_volume	1.74231	1.79358	1.49848	1.25433	1.6697	1.13123	2.32746
lh_lateraloccipital_volume	1.07765	1.07223	2.58188	1.24164	1.73003	2.26435	1.78679
lh_lateralorbitofrontal_volume	1.30835	1.69073	2.09882	1.59045	2.003	2.10675	2.34498
lh_lingual_volume	1.46687	1.34636	2.02312	1.75518	0.905281	2.83846	1.55111
lh_medialorbitofrontal_volume	3.21452	3.90085	4.40016	2.95724	3.65151	4.0014	3.9019
lh_middletemporal_volume	0.975037	1.41575	1.38856	1.4099	1.8453	1.99856	1.26626
lh_parahippocampal_volume	2.15698	2.39989	2.70322	2.34584	1.9469	2.51971	2.30877
lh_paracentral_volume	1.30154	1.25689	1.87257	1.71832	2.70369	2.47515	1.88668
lh_parsopercularis_volume	1.40927	1.65802	2.13646	1.69505	2.44843	2.40852	1.24232
lh_parsorbitalis_volume	1.96283	1.91832	3.17034	2.31544	2.06901	2.17184	1.91137
lh_parstriangularis_volume	1.64261	1.58441	2.35597	1.72132	2.78482	2.66616	1.46854
lh_pericalcarine_volume	2.12276	1.78637	5.83996	2.37951	2.49178	4.40947	3.20963
lh_postcentral_volume	1.46241	1.65512	2.19831	2.42535	2.30783	2.59503	1.90801
lh_posteriorcingulate_volume	1.09943	1.47168	1.36694	1.52792	1.21253	2.0702	1.31156
lh_precentral_volume	1.07841	1.1143	2.34577	1.70288	1.95967	1.86935	1.50616
lh_precuneus_volume	1.12783	1.00751	3.21175	1.40228	1.8356	2.34044	2.4197
lh_rostralanteriorcingulate_vol	2.72518	2.61097	3.52552	3.05028	4.50627	3.84287	2.87908
lh_rostralmiddlefrontal_volume	1.85669	1.87577	3.89442	2.28858	3.32573	2.98581	2.17297
lh_superiorfrontal_volume	0.829517	1.19728	1.90391	1.34834	2.1398	1.96344	2.25623
lh_superiorparietal_volume	1.27504	1.41208	3.18364	1.89283	2.78629	2.33028	2.61539
lh_superiortemporal_volume	0.92389	1.19891	1.07965	1.4347	1.68275	1.65896	1.13552
lh_supramarginal_volume	1.18026	1.10449	1.77269	1.37334	1.80049	1.99392	1.74415
lh_frontalpole_volume	4.03352	3.96283	5.42484	5.22676	5.21496	4.28901	3.97689
lh_temporalpole_volume	4.76227	5.17357	5.27879	6.67807	6.50928	3.72623	6.1876
lh_transversetemporal_volume	2.30776	1.41436	3.02354	2.05212	1.57544	1.38554	2.11904
lh_insula_volume	2.19923	1.67952	1.69491	1.61104	1.77241	2.21259	1.887

[truncated: 75 more sheets: LH_VOL_6.0.0_CROSS, LH_VOL_5.3.0_LONG, LH_VOL_5.3.0_CROSS, RH_VOL_7.1.0_LONG, RH_VOL_7.1.0_CROSS, RH_VOL_6.0.0_LONG, RH_VOL_6.0.0_CROSS, RH_VOL_5.3.0_LONG, RH_VOL_5.3.0_CROSS, LH_AREA_7.1.0_LONG, LH_AREA_7.1.0_CROSS, LH_AREA_6.0.0_LONG, LH_AREA_6.0.0_CROSS, LH_AREA_5.3.0_LONG, LH_AREA_5.3.0_CROSS, RH_AREA_7.1.0_LONG, RH_AREA_7.1.0_CROSS, RH_AREA_6.0.0_LONG, RH_AREA_6.0.0_CROSS, RH_AREA_5.3.0_LONG …]
